# Supplementary material for: Differential Alternative Splicing Genes and Isoform Regulation Networks of Rapeseed (Brassica napus L.) Infected with Sclerotinia sclerotiorum
Source: Genes (Basel). 2020 Jul 13;11(7):784. doi: 10.3390/genes11070784 (PMC7397149; doi:10.3390/genes11070784)
Supplement: Supplementary file 1 [file genes-11-00784-s001.zip]

Archive with 10 entries (10 files):
- Fig. S1 Enriched GO terms of 79 DAS genes.zip
- Fig. S2 Enriched GO terms of genes in the 85 WGCNA modules.zip
- Table S1 FPKM values of 575172 isoforms in 18 samples.xlsx
- Table S2 The mapped reads to reference genome and mapped read length of 18 RNA-seq raw data.xlsx
- Table S3 The AS patterns of various plant materials.zip
- Table S4 Differential alternative splicing analyses using rMATs.zip
- Table S5 Enriched GO terms of 79 DAS genes.zip
- Table S6 Network nodes of every module gained from WGCNA.zip
- Table S7 Enriched GO terms of genes in the 85 WGCNA modules.zip
- Table S8 The node relationships of 11 co-expression networks by Cytoscape.zip
