# Supplementary material for: Differential Alternative Splicing Genes and Isoform Regulation Networks of Rapeseed (Brassica napus L.) Infected with Sclerotinia sclerotiorum
Source: Genes (Basel). 2020 Jul 13;11(7):784. doi: 10.3390/genes11070784 (PMC7397149; doi:10.3390/genes11070784)
Supplement: Supplementary file 1 [file genes-11-00784-s001.zip › Table S1 FPKM values of 575172 isoforms in 18 samples.xlsx]

## Sheet: Sheet1
TCONS_00000001	XLOC_000001	BnaA01g00010D|BnaA01g00010D	o	6.66505	3.09036	12.843	5.31886	8.03288	4.72775	5.43548	0.001	204.204	206.917	191.901	175.656	321.659	169.943	190.046	143.281	177.374	236.323
TCONS_00000002	XLOC_000001	BnaA01g00010D|BnaA01g00010D	o	1.21006	0.985583	0.001	0.001	0.001	0.001	0.001	0.001	0.001	0.001	0.001	0.001	0.001	0.001	0.001	0.001	0.001	0.001
TCONS_00000003	XLOC_000002	BnaA01g00060D|BnaA01g00060D	=	17.7697	21.9186	5.73071	3.81365	0.001	30.0749	13.8494	0.001	9.76608	13.0247	10.4806	11.6702	16.1639	10.7375	12.0767	12.7039	5.40444	7.80675
TCONS_00000004	XLOC_000003	BnaA01g00080D|BnaA01g00080D	=	9.35723	2.77711	24.1727	32.566	13.4349	6.02133	9.99342	34.9928	10.0742	9.29927	14.6817	2.19077	3.46962	8.7918	8.85359	11.1611	1.84106	5.44276
TCONS_00000005	XLOC_000005	BnaA01g00110D|BnaA01g00110D	c	2.15144	4.39572	0.001	0.001	0.001	0.001	0.001	0.001	0.001	0.001	0.001	0.001	0.001	0.001	0.001	0.001	0.001	0.001
TCONS_00000006	XLOC_000005	BnaA01g00110D|BnaA01g00110D	j	2.63691	0.001	0.001	0.001	0.001	0.001	0.001	0.001	0.001	0.001	0.001	0.001	0.001	0.001	0.001	0.001	0.001	0.001
TCONS_00000007	XLOC_000006	BnaA01g00170D|BnaA01g00170D	=	70.3601	47.6866	619.524	369.619	628.542	11.8139	0.001	605.252	0.001	0.001	0.001	7.14345	0.001	0.001	0.001	0.001	0.001	0.001
TCONS_00000008	XLOC_000008	BnaA01g00180D|BnaA01g00180D	=	5.54148	0.001	0.001	0.001	8.23631	0.001	0.001	0.001	0.001	0.001	0.001	0.001	0.001	0.001	0.001	0.001	0.001	0.001
TCONS_00000009	XLOC_000009	BnaA01g00190D|BnaA01g00190D	j	115.489	0.001	0.001	0.001	0.001	0.001	0.001	0.001	0.001	0.001	0.001	0.001	0.001	0.001	0.001	0.001	0.001	0.001
TCONS_00000010	XLOC_000009	BnaA01g00190D|BnaA01g00190D	j	114.125	0.001	0.001	0.001	0.001	0.001	0.001	0.001	0.001	0.001	0.001	0.001	0.001	0.001	0.001	0.001	0.001	0.001
TCONS_00000011	XLOC_000010	BnaA01g00210D|BnaA01g00210D	=	27.1394	25.5045	0.001	68.8664	0.001	0.001	0.001	0.001	0.001	110.436	110.669	93.4513	0.001	108.184	100.021	93.238	0.001	0.001
TCONS_00000012	XLOC_000012	BnaA01g00260D|BnaA01g00260D	=	2.69068	3.33271	0.001	0.001	1.11778	3.36904	2.19973	0.001	1.59301	0.001	4.82194	1.74036	2.98106	0.001	4.67248	2.14885	0.772838	5.41743
TCONS_00000013	XLOC_000013	BnaA01g00340D|BnaA01g00340D	=	18.4975	17.3967	0.001	0.001	0.001	0.001	1.21401	0.001	0.001	1.91912	0.001	0.001	0.001	0.001	0.001	0.001	0.001	0.001
TCONS_00000014	XLOC_000014	BnaA01g00360D|BnaA01g00360D	=	19.3562	0.001	30.4733	38.0364	0.001	0.001	3.64101	0.001	0.001	0.001	0.001	0.001	0.001	0.001	0.001	0.001	0.001	0.001
TCONS_00000015	XLOC_000015	BnaA01g00400D|BnaA01g00400D	c	2.54463	0.001	0.001	0.001	0.001	0.001	0.001	0.001	0.001	0.001	0.001	0.001	0.001	0.001	0.001	0.001	0.001	0.001
TCONS_00000016	XLOC_000016	BnaA01g00420D|BnaA01g00420D	j	1.17971	0.001	0.001	0.001	0.001	0.001	0.001	0.001	0.001	0.001	0.001	0.001	0.001	0.001	0.001	0.001	0.001	0.001
TCONS_00000017	XLOC_000016	BnaA01g00420D|BnaA01g00420D	o	2.28224	0.001	0.001	0.001	0.001	0.001	0.001	0.001	0.001	0.001	0.001	0.001	0.001	0.001	0.001	0.001	0.001	0.001
TCONS_00000018	XLOC_000018	BnaA01g00440D|BnaA01g00440D	j	0.80881	0.001	0.001	0.001	0.001	0.001	0.001	0.001	0.001	0.001	0.001	0.001	0.001	0.001	0.001	0.001	0.001	0.001
TCONS_00000019	XLOC_000018	BnaA01g00440D|BnaA01g00440D	j	0.989726	0.001	0.001	0.001	0.001	0.001	0.001	0.001	0.001	0.001	0.001	0.001	0.001	0.001	0.001	0.001	0.001	0.001
TCONS_00000020	XLOC_000018	BnaA01g00440D|BnaA01g00440D	j	1.80674	0.001	0.001	0.001	0.001	0.001	0.001	0.001	0.001	0.001	0.001	0.001	0.001	0.001	0.001	0.001	0.001	0.001
TCONS_00000021	XLOC_000018	BnaA01g00440D|BnaA01g00440D	c	5.27349	0.001	0.001	0.001	0.001	2.23154	0.001	21.5036	0.001	0.001	0.001	0.001	0.001	0.001	0.001	0.001	0.001	2.28719
TCONS_00000022	XLOC_000020	BnaA01g00460D|BnaA01g00460D	e	1.95445	0.001	0.001	0.001	0.001	0.001	0.001	0.001	0.001	0.001	0.001	0.001	0.001	0.001	0.001	0.001	0.001	0.001
TCONS_00000023	XLOC_000020	BnaA01g00460D|BnaA01g00460D	.	6.16161	10.3118	0.001	0.001	0.001	0.001	0.001	0.001	28.4776	27.9286	0.001	10.4809	11.351	0.001	26.074	26.6651	0.001	0.001
TCONS_00000024	XLOC_000022	BnaA01g00590D|BnaA01g00590D	.	15.0759	10.0134	44.1779	32.5463	24.2448	6.606	24.4997	15.8658	2.78554	5.64924	4.22392	1.17217	0.001	5.01707	3.80508	3.44978	1.53945	0.001
TCONS_00000025	XLOC_000022	BnaA01g00600D|BnaA01g00600D	=	19.3462	10.9354	43.72	16.5737	22.601	8.42411	21.9349	44.7354	31.2596	41.5455	44.7506	11.0572	13.1954	33.9505	34.3468	24.519	22.7534	33.4428
TCONS_00000026	XLOC_000022	BnaA01g00600D|BnaA01g00600D	j	9.80015	0.001	0.001	0.001	0.001	0.001	0.001	0.001	0.001	0.001	0.001	0.001	0.001	0.001	0.001	0.001	0.001	0.001
TCONS_00000027	XLOC_000022	BnaA01g00600D|BnaA01g00600D	i	35.0776	0.001	98.5818	34.711	0.001	0.001	0.001	0.001	0.001	0.001	0.001	0.001	0.001	0.001	0.001	0.001	0.001	0.001
TCONS_00000028	XLOC_000023	BnaA01g00640D|BnaA01g00640D	=	82.9547	72.4646	0.001	0.001	0.001	363.876	0.001	0.001	0.001	0.001	7.92071	224.95	233.591	0.001	9.30702	3.11349	26.868	9.15332
TCONS_00000029	XLOC_000023	-	u	106.755	0.001	0.001	0.001	0.001	0.001	0.001	0.001	0.001	0.001	0.001	0.001	0.001	0.001	0.001	0.001	0.001	0.001
TCONS_00000030	XLOC_000024	BnaA01g00660D|BnaA01g00660D	j	4.07274	0.001	0.001	0.001	0.001	0.001	0.001	0.001	0.001	0.001	0.001	0.001	0.001	0.001	0.001	0.001	0.001	0.001
TCONS_00000031	XLOC_000024	BnaA01g00660D|BnaA01g00660D	j	1.56088	0.001	0.001	0.001	0.001	0.001	0.001	0.001	0.001	0.001	0.001	0.001	0.001	0.001	0.001	0.001	0.001	0.001
TCONS_00000032	XLOC_000024	BnaA01g00660D|BnaA01g00660D	j	8.64764	0.001	0.001	0.001	0.001	0.001	0.001	0.001	0.001	0.001	0.001	0.001	0.001	0.001	0.001	0.001	0.001	0.001
TCONS_00000033	XLOC_000029	BnaA01g00780D|BnaA01g00780D	=	11.5511	10.0291	24.8339	15.8332	15.2669	2.79557	18.9216	51.0398	42.1531	65.4419	46.4497	28.2446	28.8374	53.423	48.2439	50.7226	11.2052	26.2813
TCONS_00000034	XLOC_000029	BnaA01g00780D|BnaA01g00780D	e	19.1755	0.001	31.0578	33.7061	25.434	0.001	0.001	0.001	0.001	0.001	0.001	0.001	0.001	0.001	0.001	0.001	0.001	0.001
TCONS_00000035	XLOC_000030	BnaA01g00800D|BnaA01g00800D	=	10.1954	0.001	15.8257	0.001	0.001	0.001	16.1107	0.001	10.7082	0.001	7.073	5.03412	0.001	0.001	0.001	0.001	0.001	3.69314
TCONS_00000036	XLOC_000031	BnaA01g00850D|BnaA01g00850D	j	0.541677	0.001	0.001	0.001	0.001	0.001	0.001	0.001	0.001	0.001	0.001	0.001	0.001	0.001	0.001	0.001	0.001	0.001
TCONS_00000037	XLOC_000031	BnaA01g00850D|BnaA01g00850D	j	0.768653	0.001	0.001	0.001	0.001	0.001	0.001	0.001	0.001	0.001	0.001	0.001	0.001	0.001	0.001	0.001	0.001	0.001
TCONS_00000038	XLOC_000032	BnaA01g00860D|BnaA01g00860D	j	4.49107	0.001	7.71502	0.001	0.001	0.001	0.001	0.001	0.001	12.9553	0.001	0.001	13.0301	14.6248	0.001	0.001	0.001	0.001
TCONS_00000039	XLOC_000032	BnaA01g00860D|BnaA01g00860D	j	1.85203	0.001	0.001	0.001	0.001	0.001	0.001	0.001	0.001	0.001	0.001	0.001	0.001	0.001	0.001	0.001	0.001	0.001
TCONS_00000040	XLOC_000032	BnaA01g00860D|BnaA01g00860D	c	8.09349	0.001	0.001	0.001	0.001	0.001	0.001	0.001	0.001	0.001	0.001	0.001	0.001	0.001	0.001	0.001	0.001	0.001
TCONS_00000041	XLOC_000033	BnaA01g00890D|BnaA01g00890D	c	1.98017	0.001	0.001	5.64747	0.001	0.001	0.001	0.001	0.001	0.001	0.001	0.001	0.001	0.001	0.001	0.001	0.001	0.001
TCONS_00000042	XLOC_000033	BnaA01g00890D|BnaA01g00890D	c	1.89834	0.001	0.001	3.13421	0.001	0.001	0.001	0.001	0.001	0.001	0.001	0.001	0.001	0.001	0.001	0.001	0.001	0.001
TCONS_00000043	XLOC_000034	BnaA01g00920D|BnaA01g00920D	=	9.42121	0.001	0.001	0.001	0.001	2.97251	10.4849	0.001	4.04419	3.9376	5.13443	1.75104	0.001	4.68583	0.001	2.26405	5.08111	0.001
TCONS_00000044	XLOC_000035	BnaA01g00940D|BnaA01g00940D	j	0.435755	0.001	0.001	0.001	0.001	0.001	0.001	0.001	0.001	0.001	0.001	0.001	0.001	0.001	0.001	0.001	0.001	0.001
TCONS_00000045	XLOC_000035	BnaA01g00940D|BnaA01g00940D	j	2.79314	2.95094	3.96911	0.001	0.001	2.98397	5.63751	0.001	0.001	0.001	0.001	3.87927	0.001	0.001	0.001	0.001	0.001	0.001
TCONS_00000046	XLOC_000035	BnaA01g00940D|BnaA01g00940D	.	3.43903	1.5629	0.001	6.06098	1.84179	0.001	2.29395	0.001	5.42661	5.94602	4.00502	4.76086	0.001	8.67729	0.001	5.03979	6.38584	0.001
TCONS_00000047	XLOC_000037	BnaA01g00970D|BnaA01g00970D	j	3.24283	0.001	0.001	0.001	0.001	0.001	0.001	0.001	0.001	0.001	0.001	0.001	0.001	0.001	0.001	0.001	0.001	0.001
TCONS_00000048	XLOC_000038	BnaA01g00990D|BnaA01g00990D	j	7.03167	0.001	0.001	0.001	0.001	0.001	0.001	0.001	0.001	0.001	0.001	0.001	0.001	0.001	0.001	0.001	0.001	0.001
TCONS_00000049	XLOC_000040	BnaA01g01030D|BnaA01g01030D	.	5.07991	0.001	0.001	0.001	0.001	0.001	17.5646	0.001	0.001	0.001	0.001	0.001	0.001	15.3986	0.001	0.001	0.001	0.001
TCONS_00000050	XLOC_000040	BnaA01g01030D|BnaA01g01030D	x	1.7038	0.001	0.001	0.001	0.001	0.001	0.001	0.001	0.001	0.001	0.001	0.001	0.001	0.001	0.001	0.001	0.001	0.001
TCONS_00000051	XLOC_000041	BnaA01g01040D|BnaA01g01040D	=	19.9765	24.1812	22.6539	20.3333	16.2543	15.5278	25.983	0.001	36.2439	33.918	37.2229	71.1536	72.701	18.5994	27.6876	27.718	43.8589	26.2735
TCONS_00000052	XLOC_000041	BnaA01g01040D|BnaA01g01040D	.	2.47733	0.001	0.001	31.0184	0.001	0.001	0.001	17.4976	0.001	0.001	0.001	0.001	0.001	0.001	5.69871	0.001	0.001	4.28351
TCONS_00000053	XLOC_000043	BnaA01g01100D|BnaA01g01100D	j	3.64078	0.001	0.001	0.001	0.001	0.001	0.001	0.001	0.001	0.001	0.001	0.001	0.001	0.001	0.001	0.001	0.001	0.001
TCONS_00000054	XLOC_000043	BnaA01g01100D|BnaA01g01100D	c	31.9501	37.0857	0.001	0.001	0.001	0.001	0.001	0.001	0.001	0.001	0.001	0.001	0.001	0.001	0.001	0.001	0.001	0.001
TCONS_00000055	XLOC_000044	BnaA01g01140D|BnaA01g01140D	.	3.34397	0.001	0.001	0.001	0.001	2.31542	0.001	0.001	0.001	0.001	0.001	0.001	12.4589	0.001	0.001	0.001	0.001	0.001
TCONS_00000056	XLOC_000044	BnaA01g01150D|BnaA01g01150D	=	2.63973	0.001	13.8817	15.3932	6.98244	0.001	11.8352	0.001	8.51003	18.2964	11.4501	0.001	13.4558	12.6883	20.4806	13.1263	5.40747	7.03182
TCONS_00000057	XLOC_000045	BnaA01g01170D|BnaA01g01170D	=	6.251	7.17878	0.001	11.4529	0.001	4.22948	6.71754	24.5203	10.0537	6.12681	7.41437	1.6366	2.19381	8.45529	5.47024	6.63794	0.857851	3.68702
TCONS_00000058	XLOC_000045	BnaA01g01180D|BnaA01g01180D	.	11.1752	9.97239	66.2717	17.8503	11.6091	7.16611	10.4807	28.4885	6.17454	0.001	11.808	3.00183	0.001	10.5129	0.001	8.40764	5.80374	0.001
TCONS_00000059	XLOC_000047	BnaA01g01190D|BnaA01g01190D	j	4.24949	0.001	0.001	0.001	0.001	0.001	0.001	0.001	0.001	0.001	0.001	0.001	0.001	0.001	0.001	0.001	0.001	0.001
TCONS_00000060	XLOC_000047	BnaA01g01190D|BnaA01g01190D	j	23.2338	0.001	0.001	0.001	0.001	0.001	0.001	0.001	0.001	0.001	0.001	5.30667	2.55702	0.001	0.001	0.001	0.001	0.001
TCONS_00000061	XLOC_000048	BnaA01g01210D|BnaA01g01210D	e	3.8628	0.001	0.001	0.001	0.001	0.001	0.001	0.001	0.001	0.001	0.001	0.001	0.001	0.001	0.001	0.001	0.001	0.001
TCONS_00000062	XLOC_000048	BnaA01g01210D|BnaA01g01210D	c	1.10316	0.001	0.001	0.001	0.001	0.001	0.001	0.001	0.001	0.001	0.001	0.001	0.001	0.001	0.001	0.001	0.001	0.001
TCONS_00000063	XLOC_000048	BnaA01g01210D|BnaA01g01210D	j	3.42572	0.001	0.001	0.001	0.001	0.001	0.001	0.001	0.001	0.001	0.001	0.001	0.001	0.001	0.001	0.001	0.001	0.001
TCONS_00000064	XLOC_000049	BnaA01g01220D|BnaA01g01220D	=	37.4232	43.8381	0.001	0.001	0.001	0.001	0.001	0.001	24.4888	7.70714	7.30729	19.4812	36.8883	18.8378	7.4599	9.23904	0.001	0.001
TCONS_00000065	XLOC_000049	BnaA01g01230D|BnaA01g01230D	=	32.3485	0.001	3.58622	0.001	2.88528	106.609	0.702433	0.001	13.0479	3.28583	5.71841	23.1117	37.2518	9.54862	4.59559	6.56999	12.3785	6.53529
TCONS_00000066	XLOC_000050	BnaA01g01250D|BnaA01g01250D	j	1.4055	0.001	0.001	0.001	0.001	0.001	0.001	0.001	0.001	0.001	0.001	0.001	0.001	0.001	0.001	0.001	0.001	0.001
TCONS_00000067	XLOC_000051	BnaA01g01270D|BnaA01g01270D	j	4.80427	0.001	0.001	0.001	0.001	0.001	0.001	0.001	0.001	0.001	0.001	0.001	0.001	0.001	0.001	0.001	0.001	0.001
TCONS_00000068	XLOC_000053	BnaA01g01310D|BnaA01g01310D	=	13.8009	11.2471	31.0778	22.5361	18.6017	0.001	22.8434	0.001	24.1515	31.0209	28.5237	21.2701	20.9389	29.5572	27.1766	22.0162	21.6559	28.6931
TCONS_00000069	XLOC_000054	BnaA01g01320D|BnaA01g01320D	.	0.602066	4.65713	0.001	0.001	0.001	0.001	0.001	0.001	0.001	0.001	0.001	0.001	0.001	0.001	0.001	0.001	0.001	0.001
TCONS_00000070	XLOC_000054	BnaA01g01320D|BnaA01g01320D	j	1.59137	0.001	0.001	0.001	0.001	0.001	0.001	0.001	0.001	0.001	0.001	0.001	0.001	0.001	0.001	0.001	0.001	0.001
TCONS_00000071	XLOC_000055	BnaA01g01330D|BnaA01g01330D	j	2.09346	0.001	0.001	0.001	0.001	0.001	0.001	0.001	0.001	0.001	0.001	0.001	0.001	0.001	0.001	0.001	0.001	0.001
TCONS_00000072	XLOC_000055	BnaA01g01330D|BnaA01g01330D	j	2.3001	0.001	0.001	0.001	0.001	0.001	0.001	0.001	0.001	0.001	0.001	0.001	0.001	0.001	0.001	0.001	0.001	0.001
TCONS_00000073	XLOC_000055	BnaA01g01330D|BnaA01g01330D	j	1.29589	0.001	0.001	0.001	0.001	0.001	0.001	0.001	0.001	0.001	0.001	0.001	0.001	0.001	0.001	0.001	0.001	0.001
TCONS_00000074	XLOC_000056	BnaA01g01340D|BnaA01g01340D	j	1.56597	0.001	0.001	0.001	0.001	0.001	0.001	0.001	0.001	0.001	0.001	0.001	0.001	0.001	0.001	0.001	0.001	0.001
TCONS_00000075	XLOC_000056	BnaA01g01340D|BnaA01g01340D	j	0.595224	0.001	0.001	0.001	0.001	0.001	0.001	0.001	0.001	0.001	0.001	0.001	0.001	0.001	0.001	0.001	0.001	0.001
TCONS_00000076	XLOC_000058	-	.	2.35461	0.001	0.001	0.001	0.001	0.001	0.001	0.001	0.001	0.001	0.001	0.001	0.001	0.001	0.001	0.800964	0.001	0.001
TCONS_00000077	XLOC_000059	BnaA01g01400D|BnaA01g01400D	j	38.3151	27.9143	4.78493	0.001	7.94418	10.909	21.8777	22.5486	127.016	82.1133	80.3163	29.6044	38.6909	114.288	78.793	85.4129	44.4511	81.6908
TCONS_00000078	XLOC_000063	BnaA01g01460D|BnaA01g01460D	j	1.7253	0.001	0.001	0.001	0.001	0.001	0.001	0.001	0.001	0.001	2.12292	0.790378	0.001	0.001	0.001	0.001	0.001	1.75252
TCONS_00000079	XLOC_000063	BnaA01g01460D|BnaA01g01460D	j	0.31356	0.001	0.001	0.001	0.001	0.001	0.001	0.001	0.001	0.001	0.001	0.001	0.001	0.001	0.001	0.001	0.001	0.001
TCONS_00000080	XLOC_000063	BnaA01g01460D|BnaA01g01460D	j	1.84725	0.001	0.001	0.001	0.001	0.001	0.001	0.001	0.001	0.001	0.001	0.001	0.001	0.001	0.001	0.001	0.001	0.001
TCONS_00000081	XLOC_000066	BnaA01g01520D|BnaA01g01520D	c	0.594257	0.001	0.001	0.001	0.001	0.001	0.001	0.001	0.001	0.001	0.001	0.001	0.001	0.001	0.001	1.06918	0.001	0.001
TCONS_00000082	XLOC_000066	BnaA01g01520D|BnaA01g01520D	j	0.284674	0.001	0.001	0.001	0.001	0.001	0.001	0.001	0.001	0.001	0.001	0.001	0.001	0.001	0.001	0.001	0.001	0.001
TCONS_00000083	XLOC_000066	BnaA01g01520D|BnaA01g01520D	c	1.65109	0.001	0.001	0.001	0.001	0.001	0.001	0.001	0.001	0.001	0.001	0.001	0.001	0.001	0.001	0.621763	0.001	0.001
TCONS_00000084	XLOC_000067	BnaA01g01540D|BnaA01g01540D	j	0.400474	0.001	0.001	0.001	0.001	0.001	0.001	0.001	0.001	0.001	0.001	0.001	0.001	0.001	0.001	0.001	0.001	0.001
TCONS_00000085	XLOC_000067	BnaA01g01540D|BnaA01g01540D	c	0.790614	0.001	0.001	0.001	0.001	0.001	0.001	0.001	0.001	0.001	0.001	0.001	0.001	0.001	0.001	0.001	0.001	0.001
TCONS_00000086	XLOC_000068	BnaA01g01550D|BnaA01g01550D	=	66.5731	10.9061	283.603	292.541	168.099	18.1127	70.8518	109.546	0.001	69.1576	0.001	4.47053	10.1412	45.4876	35.6236	0.001	132.972	0.001
TCONS_00000087	XLOC_000069	BnaA01g01560D|BnaA01g01560D	e	10.4005	15.8831	6.60181	9.35827	5.09549	19.6878	5.83612	17.9014	34.1047	31.247	31.7721	84.5073	113.088	16.149	30.4546	31.8618	115.813	65.5713
TCONS_00000088	XLOC_000060	BnaA01g01670D|BnaA01g01670D	j	2.96638	0.001	5.11305	0.001	0.001	0.001	0.001	0.001	0.001	0.001	0.001	0.001	0.001	13.2295	0.001	0.001	0.001	0.001
TCONS_00000089	XLOC_000060	BnaA01g01670D|BnaA01g01670D	c	5.63743	0.001	5.1662	0.001	0.001	0.001	5.45048	0.001	0.001	0.001	0.001	0.001	0.001	0.001	0.001	0.001	0.001	0.001
TCONS_00000090	XLOC_000073	BnaA01g01700D|BnaA01g01700D	j	33.3671	0.001	0.001	0.001	0.001	0.001	0.001	0.001	0.001	0.001	0.001	0.001	0.001	0.001	0.001	0.001	0.001	0.001
TCONS_00000091	XLOC_000074	BnaA01g01750D|BnaA01g01750D	c	29.4435	35.6115	0.001	45.2186	80.5757	55.1787	59.4226	0.001	9.29992	0.001	0.001	0.001	0.001	0.001	0.001	10.4486	5.89107	0.001
TCONS_00000092	XLOC_000074	BnaA01g01750D|BnaA01g01750D	j	0.540004	0.001	0.001	0.001	0.001	0.001	0.001	0.001	0.001	0.001	0.001	0.001	0.001	0.001	0.001	0.001	0.001	0.001
TCONS_00000093	XLOC_000074	BnaA01g01750D|BnaA01g01750D	j	1.06552	0.001	0.001	0.001	0.001	0.001	0.001	0.001	0.001	0.001	0.001	0.001	0.001	0.001	0.001	0.001	0.001	0.001
TCONS_00000094	XLOC_000074	BnaA01g01760D|BnaA01g01760D	j	1.66364	0.001	0.001	0.001	0.001	0.001	0.001	0.001	0.001	0.001	0.001	0.001	0.001	0.001	0.001	0.001	0.001	0.001
TCONS_00000095	XLOC_000075	BnaA01g01790D|BnaA01g01790D	j	15.6753	0.001	0.001	42.8202	24.2799	0.001	21.7786	0.001	0.001	0.001	0.001	0.001	0.001	0.001	0.001	0.001	0.001	0.001
TCONS_00000096	XLOC_000075	BnaA01g01800D|BnaA01g01800D	j	10.2459	2.5539	0.001	0.001	0.001	0.001	0.001	0.001	0.001	0.001	0.001	0.001	0.001	41.7178	0.001	0.001	0.001	0.001
TCONS_00000097	XLOC_000075	BnaA01g01800D|BnaA01g01800D	c	48.6844	19.4804	0.001	0.001	0.001	0.001	0.001	0.001	0.001	0.001	0.001	0.001	0.001	92.5885	0.001	0.001	0.001	0.001
TCONS_00000098	XLOC_000076	BnaA01g01890D|BnaA01g01890D	=	24.5367	18.1614	0.001	0.001	0.001	76.9412	0.001	0.001	0.001	0.001	0.001	18.8362	20.9831	0.001	2.71206	2.25155	6.30713	3.86781
TCONS_00000099	XLOC_000077	BnaA01g01900D|BnaA01g01900D	j	2.53846	0.001	0.001	0.001	0.001	0.001	0.001	0.001	0.001	0.001	0.001	0.001	0.001	0.001	0.001	0.001	0.001	0.001
TCONS_00000100	XLOC_000077	BnaA01g01900D|BnaA01g01900D	=	15.6063	18.7345	23.4952	15.5202	0.001	0.001	25.951	0.001	48.6997	57.2055	57.3143	42.0211	0.001	0.001	48.421	55.2498	27.6812	43.8499
TCONS_00000101	XLOC_000078	BnaA01g01910D|BnaA01g01910D	c	1.54994	0.001	0.001	0.001	2.27215	0.001	0.001	0.001	0.001	0.001	0.001	0.001	0.001	0.001	0.001	0.001	0.001	0.001
TCONS_00000102	XLOC_000079	BnaA01g01930D|BnaA01g01930D	j	2.40718	0.001	0.001	0.001	0.001	0.001	0.001	0.001	0.001	0.001	0.001	0.001	0.001	0.001	0.001	0.001	0.001	0.001
TCONS_00000103	XLOC_000080	BnaA01g01940D|BnaA01g01940D	o	1.0944	0.001	0.001	0.001	0.001	0.001	0.001	0.001	0.001	0.001	0.001	0.001	0.001	0.001	0.001	0.001	0.001	0.001
TCONS_00000104	XLOC_000081	BnaA01g01960D|BnaA01g01960D	=	2.65531	2.2253	5.5976	6.72157	3.69963	0.001	5.00877	0.001	7.36492	8.65185	8.2511	2.6494	3.68418	8.73651	8.90214	7.20627	15.7986	26.1794
TCONS_00000105	XLOC_000082	BnaA01g01990D|BnaA01g01990D	j	0.863488	0.001	0.001	0.001	0.001	0.001	0.001	0.001	0.001	0.001	0.001	0.001	0.001	0.001	0.001	0.001	0.001	0.001
TCONS_00000106	XLOC_000082	BnaA01g01990D|BnaA01g01990D	j	1.07013	0.001	0.001	0.001	0.001	0.001	0.001	0.001	0.001	0.001	0.001	0.001	0.001	0.001	0.001	0.001	0.001	0.001
TCONS_00000107	XLOC_000082	BnaA01g01990D|BnaA01g01990D	j	1.57583	0.001	0.001	0.001	0.001	0.001	0.001	0.001	0.001	0.001	0.001	0.001	0.001	0.001	0.001	0.001	0.001	0.001
TCONS_00000108	XLOC_000084	BnaA01g02050D|BnaA01g02050D	j	9.83012	9.92481	0.001	0.001	0.001	0.001	0.001	0.001	0.001	0.001	0.001	0.001	0.001	0.001	0.001	0.001	0.001	0.001
TCONS_00000109	XLOC_000084	BnaA01g02050D|BnaA01g02050D	c	68.1142	91.7896	0.001	0.001	173.101	0.001	163.916	0.001	0.001	0.001	0.001	0.001	0.001	0.001	0.001	0.001	0.001	0.001
TCONS_00000110	XLOC_000086	BnaA01g02100D|BnaA01g02100D	=	10.4104	0.001	3.81729	0.001	0.001	2.49586	17.2654	0.001	0.001	0.001	0.001	0.001	0.001	0.001	0.001	0.001	0.001	0.001
TCONS_00000111	XLOC_000088	BnaA01g02130D|BnaA01g02130D	j	1.2681	0.001	0.001	0.001	0.001	0.001	0.001	0.001	0.001	0.001	0.001	0.001	0.001	0.001	0.001	0.001	0.001	0.001
TCONS_00000112	XLOC_000089	BnaA01g02150D|BnaA01g02150D	j	0.373629	0.001	0.001	0.001	0.001	0.001	0.001	0.001	0.001	0.001	0.001	0.001	0.001	0.001	0.001	0.001	0.001	0.001
TCONS_00000113	XLOC_000089	BnaA01g02150D|BnaA01g02150D	j	1.4662	0.001	4.43735	0.001	7.78651	0.001	1.97632	0.001	3.12912	0.001	0.001	0.001	0.001	0.001	0.001	0.001	0.001	0.001
TCONS_00000114	XLOC_000089	BnaA01g02150D|BnaA01g02150D	o	2.80597	0.001	0.001	0.001	0.001	0.001	0.001	0.001	0.001	0.001	0.001	0.001	0.001	5.86475	0.001	0.001	0.001	0.001
TCONS_00000115	XLOC_000087	BnaA01g02160D|BnaA01g02160D	j	12.7324	21.8909	0.001	2.50524	3.32496	0.001	3.43061	10.1278	23.8825	31.4213	31.4342	0.001	0.001	28.0022	37.4364	31.2617	41.4673	23.1297
TCONS_00000116	XLOC_000087	BnaA01g02160D|BnaA01g02160D	c	32.8056	0.001	10.784	5.91378	8.06828	0.001	6.39508	0.001	0.001	0.001	0.001	0.001	47.7867	0.001	0.001	0.001	0.001	0.001
TCONS_00000117	XLOC_000090	BnaA01g02180D|BnaA01g02180D	j	4.44889	6.73066	0.001	0.001	0.001	0.001	0.001	0.001	0.001	0.001	0.001	0.001	0.001	0.001	0.001	0.001	0.001	0.001
TCONS_00000118	XLOC_000091	BnaA01g02190D|BnaA01g02190D	.	21.7741	30.2851	6.85482	5.75039	0.001	0.001	0.001	0.001	0.001	14.08	0.001	0.001	0.001	13.4784	0.001	14.9584	0.001	0.001
TCONS_00000119	XLOC_000091	BnaA01g02190D|BnaA01g02190D	c	63.1314	53.5763	11.8114	0.001	0.001	0.001	0.001	0.001	0.001	9.05047	0.001	0.001	0.001	0.001	0.001	16.1242	0.001	0.001
TCONS_00000120	XLOC_000094	BnaA01g02240D|BnaA01g02240D	=	5.2211	4.17234	0.001	0.001	4.82124	0.001	6.2729	0.001	15.7395	10.7893	6.32883	4.07522	0.001	12.6983	7.78176	10.6524	2.37421	6.85339
TCONS_00000121	XLOC_000095	BnaA01g02270D|BnaA01g02270D	=	3.81278	1.42455	0.001	0.001	0.001	0.001	4.6054	10.8294	33.3322	29.5073	27.706	23.9831	23.782	47.5082	42.6415	40.1473	0.001	0.001
TCONS_00000122	XLOC_000096	BnaA01g02300D|BnaA01g02300D	j	5.75528	0.001	0.001	0.001	0.001	0.001	0.001	0.001	0.001	0.001	0.001	0.001	0.001	0.001	0.001	0.001	0.001	0.001
TCONS_00000123	XLOC_000096	BnaA01g02300D|BnaA01g02300D	j	16.6719	0.001	0.001	0.001	0.001	0.001	0.001	0.001	0.001	0.001	0.001	0.001	0.001	0.001	0.001	0.001	0.001	0.001
TCONS_00000124	XLOC_000097	BnaA01g02330D|BnaA01g02330D	j	1.05715	0.001	0.001	0.001	0.001	0.001	0.001	0.001	0.001	0.001	0.001	0.001	0.001	0.001	0.001	0.001	0.001	0.001
TCONS_00000125	XLOC_000097	BnaA01g02330D|BnaA01g02330D	j	2.25955	0.001	0.001	0.001	0.001	0.001	0.001	0.001	0.001	0.001	0.001	0.001	0.001	0.001	0.001	0.001	0.001	0.001
TCONS_00000126	XLOC_000099	BnaA01g02370D|BnaA01g02370D	j	1.88399	0.001	0.001	5.67382	0.001	0.001	0.001	0.001	0.001	0.001	0.001	0.001	0.001	0.001	0.001	0.001	0.001	0.001
TCONS_00000127	XLOC_000099	BnaA01g02370D|BnaA01g02370D	j	3.86202	0.001	0.001	0.001	0.001	0.001	0.001	0.001	0.001	0.001	0.001	0.001	0.001	0.001	0.001	0.001	0.001	0.001
TCONS_00000128	XLOC_000099	BnaA01g02370D|BnaA01g02370D	c	2.60792	0.001	0.001	0.001	0.001	0.001	0.001	0.001	0.001	0.001	0.001	0.001	0.001	0.001	0.001	0.001	0.001	0.001
TCONS_00000129	XLOC_000101	BnaA01g02440D|BnaA01g02440D	.	4.09635	1.91667	15.9787	3.88859	4.3225	2.32177	1.78317	11.2741	3.35615	4.19789	4.68896	9.74266	10.3259	3.43826	5.53079	4.01279	7.87368	4.14088
TCONS_00000130	XLOC_000101	BnaA01g02440D|BnaA01g02440D	j	2.90272	0.001	15.2486	2.51718	4.25004	0.001	0.001	22.7405	4.16341	5.66256	4.45038	1.80137	0.001	4.85097	2.52869	3.33659	2.40977	0.001
TCONS_00000131	XLOC_000101	-	.	66.8748	62.6567	51.8504	66.589	0.001	20.5449	0.001	68.1232	68.584	87.0365	80.9255	110.022	108.514	95.1169	90.705	78.9196	0.001	75.9351
TCONS_00000132	XLOC_000103	BnaA01g02500D|BnaA01g02500D	=	11.4694	8.95018	2.62912	0.001	1.22938	0.001	0.001	0.001	4.59622	0.001	4.97836	0.001	0.001	0.001	0.001	0.001	2.29774	0.001
TCONS_00000133	XLOC_000104	BnaA01g02530D|BnaA01g02530D	e	14.9411	8.28582	14.8214	10.3564	17.9648	6.65066	23.2127	30.3875	24.9919	24.783	18.7694	18.9338	24.5592	15.4323	22.9986	18.1587	11.7248	22.0818
TCONS_00000134	XLOC_000105	BnaA01g02540D|BnaA01g02540D	=	9.80329	6.57794	49.3	51.2238	28.2833	0.001	20.9014	53.545	83.5113	103.028	84.3454	72.1251	84.6154	100.93	87.3866	84.0633	50.792	56.8861
TCONS_00000135	XLOC_000106	BnaA01g02590D|BnaA01g02590D	c	1.09005	0.001	0.001	0.001	0.001	0.001	0.001	0.001	0.001	0.001	0.001	0.001	0.001	0.001	0.001	0.001	0.001	0.001
TCONS_00000136	XLOC_000106	BnaA01g02590D|BnaA01g02590D	j	0.530344	0.001	0.001	0.001	0.001	0.001	0.001	0.001	0.001	0.001	0.001	0.001	0.001	0.001	0.001	0.001	0.001	0.001
TCONS_00000137	XLOC_000106	BnaA01g02590D|BnaA01g02590D	j	0.615863	0.001	0.001	0.001	0.001	0.001	0.001	0.001	0.001	0.001	0.001	0.001	0.001	0.001	0.001	0.001	0.001	0.001
TCONS_00000138	XLOC_000107	BnaA01g02630D|BnaA01g02630D	c	0.655448	0.001	0.001	0.001	0.001	0.001	0.001	0.001	0.001	0.001	0.001	1.02016	0.001	3.45434	0.001	0.001	0.001	0.001
TCONS_00000139	XLOC_000108	BnaA01g02640D|BnaA01g02640D	j	10.1829	12.2897	21.9072	12.0166	25.2264	9.85102	22.2592	0.001	34.3551	39.307	40.6209	22.754	18.3874	40.8013	37.495	38.641	27.6095	23.6807
TCONS_00000140	XLOC_000109	BnaA01g02650D|BnaA01g02650D	c	31.3897	0.001	0.001	0.001	0.001	0.001	0.001	6.34408	0.001	0.001	0.001	0.001	0.001	0.001	0.001	0.001	0.001	0.001
TCONS_00000141	XLOC_000110	BnaA01g02660D|BnaA01g02660D	=	12.7151	13.1435	10.1025	0.001	0.001	18.039	5.02612	0.001	19.9545	22.4018	20.8947	25.2412	29.3777	26.2559	24.7663	27.6811	0.001	26.0127
TCONS_00000142	XLOC_000112	BnaA01g02780D|BnaA01g02780D	=	8.93632	15.5333	0.001	0.001	15.5272	0.001	15.7587	9.72065	1.73203	0.001	0.001	0.001	0.001	3.59561	2.05951	0.001	0.001	0.001
TCONS_00000143	XLOC_000112	BnaA01g02780D|BnaA01g02780D	j	19.9387	0.001	0.001	0.001	0.001	0.001	0.001	0.001	0.001	0.001	0.001	0.001	0.001	0.001	0.001	0.001	0.001	0.001
TCONS_00000144	XLOC_000113	BnaA01g02790D|BnaA01g02790D	=	1.95779	2.43347	5.8174	4.01032	1.6781	3.11396	2.17035	0.001	2.70432	3.23504	3.10864	2.4124	2.99757	2.67599	3.06868	2.5121	2.60373	2.05623
TCONS_00000145	XLOC_000115	BnaA01g02830D|BnaA01g02830D	=	6.39643	0.001	0.001	4.26543	0.001	0.001	3.19768	0.001	0.001	0.001	7.94773	16.7068	12.1852	9.74796	6.86801	7.34243	8.15625	0.001
TCONS_00000146	XLOC_000116	BnaA01g02840D|BnaA01g02840D	j	0.651601	0.001	0.001	0.001	0.001	0.001	0.001	0.001	0.001	0.001	0.001	0.001	0.001	0.001	0.001	0.001	0.001	0.001
TCONS_00000147	XLOC_000116	BnaA01g02840D|BnaA01g02840D	j	0.485729	0.001	0.001	0.001	2.54487	0.001	0.001	0.001	0.001	0.001	0.001	0.001	0.001	0.001	0.001	0.001	0.001	0.001
TCONS_00000148	XLOC_000116	BnaA01g02840D|BnaA01g02840D	j	1.98814	0.001	0.001	0.001	0.001	0.001	0.001	0.001	0.001	0.001	0.001	0.001	0.001	0.001	0.001	0.001	0.001	0.001
TCONS_00000149	XLOC_000116	BnaA01g02850D|BnaA01g02850D	x	3.21144	0.001	0.001	0.001	2.54728	0.001	0.001	0.001	1.16504	4.04717	0.001	0.001	6.76998	0.001	0.001	0.001	0.001	0.001
TCONS_00000150	XLOC_000117	BnaA01g02890D|BnaA01g02890D	o	60.063	0.001	0.001	0.001	0.001	0.001	0.001	0.001	0.001	0.001	0.001	0.001	0.001	0.001	0.001	0.001	0.001	0.001
TCONS_00000151	XLOC_000117	BnaA01g02890D|BnaA01g02890D	j	24.0654	0.001	0.001	0.001	0.001	0.001	0.001	0.001	0.001	0.001	0.001	0.001	0.001	0.001	0.001	0.001	0.001	0.001
TCONS_00000152	XLOC_000118	BnaA01g02900D|BnaA01g02900D	j	4.91432	0.001	0.001	0.001	0.001	0.001	0.001	0.001	0.001	0.001	0.001	0.001	0.001	0.001	0.001	0.001	0.001	0.001
TCONS_00000153	XLOC_000118	BnaA01g02900D|BnaA01g02900D	j	1.56244	0.001	0.001	0.001	0.001	0.001	0.001	0.001	0.001	0.001	0.001	0.001	0.001	0.001	0.001	0.001	0.001	0.001
TCONS_00000154	XLOC_000119	BnaA01g02910D|BnaA01g02910D	.	1.00988	1.71229	0.001	0.001	0.001	0.001	0.001	0.001	0.001	0.001	0.99643	0.603477	0.001	1.76682	1.20541	1.28939	0.001	1.24804
TCONS_00000155	XLOC_000120	BnaA01g02920D|BnaA01g02920D	o	5.44069	2.43633	0.001	0.001	0.001	0.001	0.001	0.001	0.001	3.12458	0.001	4.37488	0.001	0.001	0.001	0.001	1.7957	0.001
TCONS_00000156	XLOC_000121	BnaA01g02930D|BnaA01g02930D	=	8.54259	25.1447	0.001	0.001	0.001	0.001	0.001	0.001	0.001	0.001	0.001	0.001	485.439	0.001	0.001	0.001	0.001	0.001
TCONS_00000157	XLOC_000121	BnaA01g02930D|BnaA01g02930D	j	8.8858	0.001	0.001	0.001	0.001	0.001	0.001	0.001	0.001	0.001	0.001	0.001	0.001	0.001	0.001	0.001	0.001	0.001
TCONS_00000158	XLOC_000122	BnaA01g02940D|BnaA01g02940D	=	8.94924	4.03341	0.001	95.6343	0.001	0.001	15.8637	78.4192	77.505	130.547	75.5579	31.1057	36.9424	90.4836	81.1389	89.7265	0.001	16.6766
TCONS_00000159	XLOC_000123	BnaA01g03010D|BnaA01g03010D	=	86.4489	161.334	17.8943	12.7877	18.19	156.511	11.1021	13.0501	28.5728	14.3367	26.4531	21.5466	21.9041	17.7805	20.0163	16.929	29.2572	14.9255
TCONS_00000160	XLOC_000123	BnaA01g03010D|BnaA01g03010D	j	38.3442	0.001	0.001	0.001	0.001	0.001	0.001	0.001	0.001	0.001	0.001	0.001	0.001	0.001	0.001	0.001	0.001	0.001
TCONS_00000161	XLOC_000123	BnaA01g03020D|BnaA01g03020D	=	15.7235	44.2343	5.91897	7.8753	6.66425	165.712	1.58729	0.001	4.41693	4.55278	6.78816	57.5292	32.1104	5.42331	3.76477	1.20307	33.8286	4.94394
TCONS_00000162	XLOC_000123	BnaA01g03030D|BnaA01g03030D	o	49.9979	0.001	0.001	0.001	0.001	0.001	0.001	0.001	0.001	0.001	0.001	0.001	0.001	0.001	0.001	0.001	0.001	0.001
TCONS_00000163	XLOC_000127	BnaA01g03200D|BnaA01g03200D	j	0.888201	0.001	0.001	0.001	0.001	0.001	0.001	0.001	0.001	0.001	0.001	0.001	0.001	0.001	0.001	0.001	0.001	0.001
TCONS_00000164	XLOC_000127	BnaA01g03200D|BnaA01g03200D	c	1.84599	0.001	0.001	0.001	0.001	0.001	0.001	48.4799	0.001	0.001	0.001	0.001	0.001	0.001	0.001	0.001	0.001	0.001
TCONS_00000165	XLOC_000128	BnaA01g03210D|BnaA01g03210D	j	4.81353	0.001	0.001	0.001	0.001	0.001	6.24459	0.001	0.001	0.001	0.001	0.001	5.27654	8.6203	0.001	0.001	0.001	2.68527
TCONS_00000166	XLOC_000129	BnaA01g03230D|BnaA01g03230D	j	0.839758	0.001	0.001	0.001	0.001	0.001	0.001	0.001	0.001	0.001	0.001	0.001	0.001	0.001	0.001	0.001	0.001	0.001
TCONS_00000167	XLOC_000129	BnaA01g03230D|BnaA01g03230D	j	1.45972	0.001	0.001	0.001	0.001	0.001	0.001	0.001	0.001	0.001	0.001	0.001	0.001	0.001	0.001	0.001	0.001	0.001
TCONS_00000168	XLOC_000129	BnaA01g03230D|BnaA01g03230D	c	3.91053	0.001	0.001	0.001	0.001	0.001	0.001	0.001	0.001	0.001	0.001	0.001	0.001	0.001	0.001	0.001	0.001	0.001
TCONS_00000169	XLOC_000130	BnaA01g03270D|BnaA01g03270D	=	8.93877	0.001	0.001	0.001	12.8222	0.001	8.81286	0.001	12.1699	7.89936	11.6141	0.001	0.001	0.001	7.79366	13.225	0.001	0.001
TCONS_00000170	XLOC_000132	BnaA01g03330D|BnaA01g03330D	=	4.19006	2.67018	25.9444	51.4286	10.7977	5.24717	55.114	33.5973	45.9704	62.519	41.7043	15.9584	18.8468	46.8845	40.4328	53.049	25.3557	18.9183
TCONS_00000171	XLOC_000133	BnaA01g03340D|BnaA01g03340D	j	0.878408	0.001	0.001	0.001	2.39921	0.001	2.71022	0.001	0.001	9.70577	0.001	0.001	7.13212	0.001	11.5982	0.001	3.86033	0.001
TCONS_00000172	XLOC_000135	BnaA01g03380D|BnaA01g03380D	=	3.25242	0.001	0.001	0.001	0.001	0.001	4.34855	0.001	0.001	4.73469	5.43075	2.1318	0.001	5.6179	0.001	5.20416	0.001	0.001
TCONS_00000173	XLOC_000136	BnaA01g03410D|BnaA01g03410D	j	1.85961	2.96245	10.107	0.001	17.2172	0.001	0.001	0.001	0.001	0.001	0.001	0.001	0.001	0.001	0.001	0.001	0.001	0.001
TCONS_00000174	XLOC_000137	BnaA01g03430D|BnaA01g03430D	j	1.37461	0.001	0.001	0.001	0.001	0.001	0.001	0.001	0.001	0.001	0.001	0.001	0.001	0.001	0.001	0.001	0.001	0.001
TCONS_00000175	XLOC_000137	BnaA01g03430D|BnaA01g03430D	=	1.37461	0.001	0.001	4.2051	3.80945	0.001	4.06334	0.001	4.28095	3.53317	4.99422	2.01418	2.02781	4.89799	4.83349	4.12932	2.80361	0.001
TCONS_00000176	XLOC_000138	BnaA01g03440D|BnaA01g03440D	j	4.64268	0.001	15.642	0.001	0.001	0.001	0.001	0.001	0.001	0.001	0.001	0.001	0.001	0.001	0.001	0.001	0.001	0.001
TCONS_00000177	XLOC_000138	BnaA01g03450D|BnaA01g03450D	j	3.21851	0.001	15.9163	0.001	0.001	0.001	0.001	0.001	0.001	0.001	0.001	0.001	0.001	0.001	0.001	0.001	0.001	0.001
TCONS_00000178	XLOC_000138	BnaA01g03450D|BnaA01g03450D	o	3.25036	0.001	0.001	0.001	0.001	0.001	0.001	0.001	0.001	0.001	0.001	0.001	0.001	0.001	0.001	0.001	0.001	0.001
TCONS_00000179	XLOC_000139	BnaA01g03460D|BnaA01g03460D	.	0.738343	0.001	1.20252	0.001	5.54073	0.001	21.454	0.001	0.001	2.0335	2.45531	0.001	0.001	0.001	1.28208	2.53273	0.001	0.001
TCONS_00000180	XLOC_000141	BnaA01g03480D|BnaA01g03480D	j	1.01657	0.001	0.001	0.001	0.001	0.001	0.001	0.001	0.001	0.001	0.001	0.001	0.001	0.001	0.001	0.001	0.001	2.70511
TCONS_00000181	XLOC_000137	-	u	3.7513	0.001	0.001	0.001	0.001	0.001	0.001	0.001	0.001	0.001	0.001	0.001	0.001	0.001	0.001	0.001	0.001	0.001
TCONS_00000182	XLOC_000137	-	u	2.06096	0.001	0.001	0.001	0.001	0.001	0.001	0.001	0.001	0.001	0.001	0.001	0.001	0.001	0.001	0.001	0.001	0.001
TCONS_00000183	XLOC_000137	-	u	2.67703	0.001	0.001	0.001	0.001	0.001	0.001	0.001	0.001	0.001	0.001	0.001	0.001	0.001	0.001	0.001	0.001	0.001
TCONS_00000184	XLOC_000137	-	u	3.32225	0.001	0.001	0.001	0.001	0.001	0.001	0.001	0.001	0.001	0.001	0.001	0.001	0.001	0.001	0.001	0.001	0.001
TCONS_00000185	XLOC_000143	BnaA01g03510D|BnaA01g03510D	=	15.9049	16.3027	0.001	3.97743	8.82841	0.001	0.001	0.001	0.001	0.001	0.001	0.001	0.001	0.001	0.001	0.001	0.001	0.001
TCONS_00000186	XLOC_000145	BnaA01g03560D|BnaA01g03560D	.	1.52356	7.40081	0.001	0.001	6.91702	0.001	0.001	0.001	0.001	0.001	0.001	0.001	0.001	0.001	0.001	0.001	0.001	0.001
TCONS_00000187	XLOC_000147	BnaA01g03580D|BnaA01g03580D	c	1.23187	0.001	0.001	0.001	0.001	0.001	0.001	0.001	0.001	0.001	0.001	0.001	0.001	0.001	0.001	0.001	0.001	0.001
TCONS_00000188	XLOC_000147	BnaA01g03580D|BnaA01g03580D	.	2.4804	3.95052	0.001	0.001	24.4	0.001	7.47797	0.001	0.001	0.001	0.001	0.001	12.8679	0.001	0.001	0.001	0.001	0.001
TCONS_00000189	XLOC_000149	BnaA01g03600D|BnaA01g03600D	=	23.5199	21.0087	14.5366	11.0296	12.4721	0.001	0.001	0.001	0.001	41.9962	0.001	46.7652	0.001	16.5856	0.001	37.5804	34.2915	22.8586
TCONS_00000190	XLOC_000150	BnaA01g03610D|BnaA01g03610D	j	0.897432	0.001	0.001	0.001	0.001	0.001	0.001	0.001	0.001	0.001	0.001	0.001	0.001	0.001	0.001	0.001	0.001	0.001
TCONS_00000191	XLOC_000150	BnaA01g03610D|BnaA01g03610D	j	0.68691	0.001	4.99454	0.001	0.001	3.06015	0.001	16.8955	0.001	0.001	0.001	0.001	0.001	0.001	0.001	0.001	0.001	0.001
TCONS_00000192	XLOC_000150	BnaA01g03610D|BnaA01g03610D	j	1.48802	0.001	0.001	0.001	0.001	0.001	0.001	0.001	0.001	0.001	0.001	0.001	0.001	0.001	0.001	0.001	0.001	0.001
TCONS_00000193	XLOC_000150	BnaA01g03610D|BnaA01g03610D	j	2.91452	0.001	6.95673	0.001	0.001	0.001	0.001	0.001	0.001	0.001	0.001	0.001	0.001	0.001	0.001	0.001	0.001	0.001
TCONS_00000194	XLOC_000152	BnaA01g03630D|BnaA01g03630D	=	3.41894	3.60214	0.001	0.001	15.9013	0.001	0.001	0.001	0.001	0.001	0.001	0.001	0.001	0.001	0.001	0.001	0.001	0.001
TCONS_00000195	XLOC_000152	BnaA01g03630D|BnaA01g03630D	.	6.12381	0.001	0.001	0.001	0.001	0.001	0.001	0.001	0.001	0.001	7.5797	0.001	0.001	0.001	0.001	6.41946	0.001	0.001
TCONS_00000196	XLOC_000153	BnaA01g03640D|BnaA01g03640D	c	1.20272	0.001	0.001	0.001	0.001	0.001	0.001	0.001	0.001	0.001	0.001	0.001	0.001	0.001	0.001	0.001	0.001	0.001
TCONS_00000197	XLOC_000153	BnaA01g03640D|BnaA01g03640D	j	1.04881	0.001	0.001	0.001	0.001	0.001	0.001	0.001	0.001	0.001	0.001	0.001	0.001	0.001	0.001	0.001	0.001	0.001
TCONS_00000198	XLOC_000153	BnaA01g03640D|BnaA01g03640D	j	5.22049	0.001	0.001	0.001	10.2387	0.001	0.001	0.001	0.001	0.001	0.001	0.001	0.001	0.001	0.001	0.001	0.001	0.001
TCONS_00000199	XLOC_000153	BnaA01g03640D|BnaA01g03640D	j	1.17475	0.001	0.001	2.58239	0.001	0.001	0.001	0.001	0.001	0.001	0.001	0.001	0.001	0.001	0.001	0.001	0.001	0.001
TCONS_00000200	XLOC_000153	BnaA01g03640D|BnaA01g03640D	j	1.04476	0.001	0.001	0.001	0.001	0.001	0.001	0.001	0.001	0.001	0.001	0.001	0.001	0.001	0.001	0.001	0.001	0.001
TCONS_00000201	XLOC_000153	BnaA01g03640D|BnaA01g03640D	c	7.54444	10.5932	5.20795	4.2704	14.5163	0.001	8.52362	0.001	1.41907	0.001	0.001	0.001	0.001	0.001	0.001	0.001	0.001	0.001
TCONS_00000202	XLOC_000154	BnaA01g03660D|BnaA01g03660D	c	1.14656	0.001	0.001	0.001	0.001	0.001	0.001	0.001	0.001	0.001	0.001	0.001	0.001	0.001	0.001	0.001	0.001	0.001
TCONS_00000203	XLOC_000155	BnaA01g03680D|BnaA01g03680D	j	2.28114	0.001	0.001	0.001	0.001	0.001	0.001	0.001	0.001	0.001	0.001	0.001	0.001	0.001	0.001	0.001	0.001	0.001
TCONS_00000204	XLOC_000155	BnaA01g03680D|BnaA01g03680D	j	8.00531	0.001	0.001	0.001	0.001	0.001	0.001	0.001	0.001	0.001	0.001	0.001	0.001	0.001	0.001	0.001	0.001	0.001
TCONS_00000205	XLOC_000158	BnaA01g03790D|BnaA01g03790D	j	16.1129	16.5889	0.001	0.001	0.001	0.001	0.001	0.001	0.001	0.001	0.001	0.001	0.001	0.001	0.001	0.001	0.001	0.001
TCONS_00000206	XLOC_000151	BnaA01g03820D|BnaA01g03820D	.	38.7029	0.001	0.001	0.001	0.001	0.001	0.001	0.001	9.29382	0.001	7.50916	0.001	0.001	4.92968	6.84497	3.87508	0.001	6.8049
TCONS_00000207	XLOC_000151	BnaA01g03820D|BnaA01g03820D	c	173.565	0.001	5.96284	0.001	0.001	0.001	0.001	0.001	13.4456	3.21214	0.001	0.001	12.5793	0.001	0.001	4.75781	0.001	0.001
TCONS_00000208	XLOC_000159	BnaA01g03830D|BnaA01g03830D	=	4.87242	18.5778	6.65801	0.001	39.6962	8.13308	28.481	41.5769	62.5348	84.4532	66.5587	46.2718	40.1445	32.2977	67.1046	47.2929	45.4321	41.1779
TCONS_00000209	XLOC_000161	BnaA01g03860D|BnaA01g03860D	c	14.4556	0.001	0.001	15.1293	0.001	3.13146	0.001	0.001	0.001	0.001	0.001	0.001	0.001	0.001	0.001	0.001	0.001	0.001
TCONS_00000210	XLOC_000161	BnaA01g03860D|BnaA01g03860D	j	65.8497	0.001	0.001	0.001	0.001	0.001	0.001	0.001	0.001	0.001	0.001	0.001	0.001	0.001	0.001	0.001	0.001	118.934
TCONS_00000211	XLOC_000162	BnaA01g04000D|BnaA01g04000D	=	69.3123	0.001	144.342	0.001	0.001	0.001	0.001	0.001	0.001	0.001	0.001	0.001	0.001	0.001	0.001	0.001	0.001	0.001
TCONS_00000212	XLOC_000163	BnaA01g04020D|BnaA01g04020D	o	1.59781	5.21795	0.001	0.001	3.45524	7.27578	1.53338	0.001	0.001	0.001	0.001	0.001	0.001	0.001	0.001	0.001	0.001	0.001
TCONS_00000213	XLOC_000163	BnaA01g04020D|BnaA01g04020D	j	0.432165	0.001	0.001	0.001	0.001	0.001	0.001	0.001	0.001	0.001	0.001	0.001	0.001	0.001	0.001	0.001	0.001	0.001
TCONS_00000214	XLOC_000163	BnaA01g04020D|BnaA01g04020D	j	2.04992	0.001	0.001	0.001	0.001	0.001	0.001	0.001	0.001	0.001	0.001	0.001	0.001	0.001	0.001	0.001	0.001	0.001
TCONS_00000215	XLOC_000165	-	u	0.605519	0.001	0.001	0.001	0.001	0.001	0.001	0.001	0.001	0.001	0.001	0.001	0.001	0.001	0.001	0.001	0.001	0.001
TCONS_00000216	XLOC_000165	-	u	1.29251	0.001	0.001	0.001	0.001	0.001	0.001	0.001	0.001	0.001	0.001	0.001	0.001	0.001	0.001	0.001	0.001	0.001
TCONS_00000217	XLOC_000165	-	u	0.380968	0.001	0.001	0.001	0.001	0.001	0.001	0.001	0.001	0.001	0.001	0.001	0.001	0.001	0.001	0.001	0.001	0.001
TCONS_00000218	XLOC_000165	-	u	1.80077	0.001	0.001	0.001	0.001	0.001	0.001	0.001	0.001	0.001	0.001	0.001	0.001	0.001	0.001	0.001	0.001	0.001
TCONS_00000219	XLOC_000168	BnaA01g04130D|BnaA01g04130D	j	0.507168	0.001	0.001	0.001	0.001	0.001	0.001	0.001	0.001	0.001	0.001	0.001	0.001	0.001	0.001	0.001	0.001	0.001
TCONS_00000220	XLOC_000168	BnaA01g04130D|BnaA01g04130D	j	0.634603	0.001	0.001	0.001	0.001	0.001	0.001	0.001	0.001	0.001	0.001	0.001	0.001	0.001	0.001	0.001	0.001	0.001
TCONS_00000221	XLOC_000168	BnaA01g04130D|BnaA01g04130D	j	1.45434	0.001	0.001	0.001	0.001	0.001	0.001	0.001	0.001	0.001	0.001	0.001	0.001	0.001	0.001	0.001	0.001	0.001
TCONS_00000222	XLOC_000168	BnaA01g04130D|BnaA01g04130D	j	2.31509	0.001	0.001	0.001	0.001	0.001	0.001	0.001	0.001	0.001	0.001	0.001	0.001	0.001	0.001	0.001	0.001	0.001
TCONS_00000223	XLOC_000171	BnaA01g04310D|BnaA01g04310D	o	8.78336	7.5054	11.6154	10.5161	8.21362	0.001	0.001	10.1933	0.001	0.001	0.001	0.001	0.001	0.001	0.001	0.001	0.001	0.001
TCONS_00000224	XLOC_000173	BnaA01g04350D|BnaA01g04350D	c	1.25534	0.001	0.001	0.001	0.001	0.001	0.001	0.001	0.001	0.001	0.001	0.001	0.001	0.001	0.001	0.001	0.001	0.001
TCONS_00000225	XLOC_000174	-	u	1.07668	0.001	0.001	0.001	0.001	0.001	0.001	0.001	0.001	0.001	0.001	0.001	0.001	0.001	0.001	0.001	0.001	0.001
TCONS_00000226	XLOC_000174	-	.	1.34031	1.12738	3.04604	5.08663	1.5116	0.001	3.26511	11.991	1.49304	2.66596	1.87865	0.001	0.001	0.001	1.99682	0.696253	0.001	0.001
TCONS_00000227	XLOC_000175	BnaA01g04420D|BnaA01g04420D	=	9.22138	10.5242	8.41851	11.609	7.31793	0.001	0.001	0.001	15.098	13.975	15.9495	14.4246	13.3145	12.8925	13.8002	14.4759	10.7857	6.2829
TCONS_00000228	XLOC_000175	BnaA01g04420D|BnaA01g04420D	o	12.9001	0.001	0.001	0.001	0.001	0.001	0.001	0.001	0.001	0.001	0.001	0.001	0.001	0.001	0.001	0.001	0.001	0.001
TCONS_00000229	XLOC_000176	BnaA01g04430D|BnaA01g04430D	=	3.70394	4.19001	5.67507	0.001	0.001	2.80247	2.55137	0.001	7.68269	9.51302	9.40985	19.1224	20.3676	5.72288	11.2891	10.605	6.09644	0.001
TCONS_00000230	XLOC_000178	BnaA01g04510D|BnaA01g04510D	=	19.9034	15.6994	0.001	16.8943	15.2229	0.001	17.733	20.3768	26.6789	35.3285	29.2416	31.6654	26.3636	31.9968	30.982	30.2785	32.3385	35.8856
TCONS_00000231	XLOC_000179	BnaA01g04520D|BnaA01g04520D	.	12.7002	11.1011	0.001	0.001	0.001	0.001	0.001	0.001	18.2929	22.809	0.001	0.001	50.3969	0.001	23.6042	0.001	0.001	0.001
TCONS_00000232	XLOC_000180	BnaA01g04540D|BnaA01g04540D	=	41.59	22.9958	16.9197	15.4375	10.6704	27.3572	9.43636	22.102	33.8299	30.2667	24.3528	74.7629	65.5445	28.8017	29.2114	27.4494	34.0584	26.2387
TCONS_00000233	XLOC_000182	BnaA01g04590D|BnaA01g04590D	c	3.04049	0.001	0.001	0.001	0.001	0.001	3.28387	0.001	0.001	0.001	0.001	0.001	0.001	0.001	0.001	0.001	0.001	0.001
TCONS_00000234	XLOC_000183	BnaA01g04600D|BnaA01g04600D	j	4.47483	0.001	0.001	2.215	0.001	0.001	0.001	0.001	0.001	0.001	0.001	0.001	0.001	0.001	0.001	0.001	13.4776	0.001
TCONS_00000235	XLOC_000183	BnaA01g04600D|BnaA01g04600D	c	9.97673	0.001	0.001	0.001	0.001	0.001	0.001	0.001	0.001	0.001	0.001	0.001	0.001	0.001	0.001	0.001	0.001	0.001
TCONS_00000236	XLOC_000185	BnaA01g04650D|BnaA01g04650D	j	2.80335	0.001	0.001	0.001	4.37536	0.001	0.001	0.001	0.001	0.001	0.001	0.001	0.001	0.001	0.001	0.001	0.001	0.001
TCONS_00000237	XLOC_000185	BnaA01g04650D|BnaA01g04650D	=	8.46812	2.13885	41.6462	58.149	13.5504	0.001	23.692	63.8356	54.9067	128.57	106.927	23.0726	35.2334	86.4822	75.089	79.9084	30.391	59.1837
TCONS_00000238	XLOC_000186	BnaA01g04720D|BnaA01g04720D	=	0.838106	2.59004	2.18226	9.41175	0.001	0.001	0.001	0.001	6.84234	6.35166	0.001	2.40188	3.91224	4.69748	5.54179	4.56986	2.66852	0.001
TCONS_00000239	XLOC_000186	BnaA01g04720D|BnaA01g04720D	j	5.80708	0.001	0.001	0.001	0.001	0.001	0.001	0.001	0.001	0.001	0.001	0.001	0.001	0.001	0.001	0.001	0.001	0.001
TCONS_00000240	XLOC_000188	BnaA01g04760D|BnaA01g04760D	j	2.30605	0.001	0.001	0.001	0.001	0.001	0.001	0.001	0.001	0.001	0.001	0.001	0.001	0.001	0.001	0.001	0.001	0.001
TCONS_00000241	XLOC_000188	BnaA01g04760D|BnaA01g04760D	j	1.75862	0.001	0.001	0.001	0.001	0.001	0.001	0.001	0.001	0.001	0.001	0.001	0.001	0.001	0.001	0.001	0.001	0.001
TCONS_00000242	XLOC_000189	BnaA01g04780D|BnaA01g04780D	=	8.47571	0.001	14.7501	26.1243	12.1845	0.001	9.86556	0.001	48.9447	63.4974	48.5519	15.8964	23.2526	34.7783	39.7528	39.3067	16.4013	0.001
TCONS_00000243	XLOC_000190	BnaA01g04790D|BnaA01g04790D	=	25.3032	16.1397	0.001	7.98893	0.001	0.001	0.001	0.001	0.001	16.0268	0.001	46.7065	0.001	19.3385	20.9089	19.9399	0.001	0.001
TCONS_00000244	XLOC_000191	BnaA01g04800D|BnaA01g04800D	j	0.262127	0.001	0.001	0.001	0.001	0.001	0.001	0.001	0.001	0.001	0.001	0.001	0.001	0.001	0.001	0.001	0.001	0.001
TCONS_00000245	XLOC_000191	BnaA01g04800D|BnaA01g04800D	=	1.20939	0.001	0.001	3.27922	2.79615	0.001	5.333	0.001	5.09995	4.35973	0.001	1.26632	0.001	5.40069	5.09562	4.84108	0.001	0.001
TCONS_00000246	XLOC_000191	BnaA01g04800D|BnaA01g04800D	j	1.72278	0.001	0.001	0.001	0.001	0.001	0.001	0.001	0.001	0.001	0.001	0.001	0.001	0.001	0.001	0.001	0.001	0.001
TCONS_00000247	XLOC_000192	BnaA01g04840D|BnaA01g04840D	j	2.12227	0.001	0.001	3.17596	3.88079	3.76642	4.12979	0.001	11.1858	8.30563	8.74563	8.29819	3.03779	10.05	10.8934	4.11078	10.1577	4.68937
TCONS_00000248	XLOC_000194	BnaA01g04910D|BnaA01g04910D	j	9.00812	0.001	0.001	0.001	0.001	0.001	0.001	0.001	0.001	0.001	0.001	0.001	0.001	0.001	0.001	0.001	0.001	0.001
TCONS_00000249	XLOC_000196	BnaA01g04980D|BnaA01g04980D	j	0.655121	0.001	0.001	0.001	0.001	0.001	0.001	0.001	0.001	0.001	0.001	0.001	0.001	0.001	0.001	0.001	0.001	0.001
TCONS_00000250	XLOC_000196	BnaA01g04980D|BnaA01g04980D	j	5.57458	0.001	0.001	0.001	0.001	0.001	0.001	0.001	0.001	0.001	0.001	0.001	0.001	0.001	0.001	0.001	0.001	0.001
TCONS_00000251	XLOC_000197	BnaA01g05040D|BnaA01g05040D	o	1.4182	0.001	0.001	0.001	0.001	0.001	0.001	0.001	0.001	0.001	0.001	0.001	0.001	0.001	0.001	0.001	0.001	0.001
TCONS_00000252	XLOC_000197	BnaA01g05040D|BnaA01g05040D	j	1.16873	0.001	0.001	0.001	0.001	0.001	0.001	0.001	0.001	0.001	0.001	0.001	0.001	0.001	0.001	0.001	0.001	0.001
TCONS_00000253	XLOC_000197	BnaA01g05040D|BnaA01g05040D	j	0.18108	0.001	0.001	0.001	0.001	0.001	0.001	0.001	0.001	0.001	0.001	0.001	0.001	0.001	0.001	0.001	0.001	0.001
TCONS_00000254	XLOC_000197	BnaA01g05040D|BnaA01g05040D	j	0.18108	0.001	0.001	0.001	0.001	0.001	0.001	0.001	0.001	0.001	0.001	0.001	0.001	0.001	0.001	0.001	0.001	0.001
TCONS_00000255	XLOC_000198	BnaA01g05090D|BnaA01g05090D	j	7.34664	11.6148	0.001	0.001	0.001	0.001	0.001	0.001	0.001	0.001	0.001	0.001	0.001	0.001	0.001	0.001	0.001	0.001
TCONS_00000256	XLOC_000198	BnaA01g05090D|BnaA01g05090D	j	5.97675	0.001	0.001	0.001	0.001	0.001	0.001	0.001	0.001	0.001	0.001	0.001	0.001	0.001	0.001	0.001	0.001	0.001
TCONS_00000257	XLOC_000199	BnaA01g05110D|BnaA01g05110D	.	7.72866	6.40995	0.001	0.001	13.7436	0.001	0.001	0.001	67.3365	39.6465	0.001	0.001	0.001	30.0025	0.001	34.5057	0.001	0.001
TCONS_00000258	XLOC_000199	BnaA01g05110D|BnaA01g05110D	.	21.4368	14.9112	0.001	0.001	24.258	20.3617	0.001	51.3449	54.49	0.001	0.001	0.001	12.909	0.001	0.001	0.001	0.001	0.001
TCONS_00000259	XLOC_000200	BnaA01g05130D|BnaA01g05130D	=	24.5094	0.001	0.001	0.001	0.001	0.001	0.001	0.001	0.001	0.001	51.5101	191.276	0.001	43.8002	58.1846	0.001	64.0536	0.001
TCONS_00000260	XLOC_000201	BnaA01g05140D|BnaA01g05140D	j	0.280291	0.001	0.001	0.001	0.001	0.001	0.001	0.001	0.001	0.001	0.001	0.001	0.001	0.001	0.001	0.001	0.001	0.001
TCONS_00000261	XLOC_000201	BnaA01g05140D|BnaA01g05140D	=	0.978608	0.001	0.001	0.001	0.001	0.001	0.001	0.001	1.85671	0.001	0.001	0.001	0.001	0.001	0.001	0.001	0.001	0.001
TCONS_00000262	XLOC_000201	BnaA01g05140D|BnaA01g05140D	o	1.90738	0.001	0.001	0.001	0.001	0.001	0.001	0.001	0.001	0.001	0.001	0.001	0.001	0.001	0.001	0.001	0.001	0.001
TCONS_00000263	XLOC_000203	BnaA01g05190D|BnaA01g05190D	=	7.01194	1.73224	14.9307	23.1572	6.90743	10.4488	42.2652	32.9606	2.77255	6.11162	2.72345	16.5013	11.2565	3.42741	7.10815	2.65787	4.5745	5.9803
TCONS_00000264	XLOC_000205	BnaA01g05280D|BnaA01g05280D	j	20.5062	0.001	0.001	0.001	0.001	0.001	0.001	0.001	0.001	0.001	0.001	0.001	0.001	0.001	0.001	0.001	0.001	0.001
TCONS_00000265	XLOC_000206	BnaA01g05300D|BnaA01g05300D	c	4.98648	0.001	0.001	0.001	0.001	0.001	0.001	0.001	0.001	0.001	0.001	0.001	0.001	0.001	0.001	0.001	0.001	0.001
TCONS_00000266	XLOC_000208	BnaA01g05390D|BnaA01g05390D	j	5.2443	0.001	0.001	0.001	0.001	28.3328	5.43133	0.001	0.001	0.001	0.001	0.001	0.001	0.001	0.001	0.001	0.001	0.001
TCONS_00000267	XLOC_000208	BnaA01g05390D|BnaA01g05390D	.	20.4402	26.0223	0.001	11.8634	2.96186	54.8844	7.35486	0.001	34.6853	43.7848	26.9887	176.594	200.495	36.7228	49.7656	0.001	0.001	23.9474
TCONS_00000268	XLOC_000210	BnaA01g05420D|BnaA01g05420D	j	1.43973	0.001	0.001	0.001	0.001	0.001	0.001	0.001	0.001	0.001	0.001	0.001	0.001	0.001	0.001	0.001	0.001	0.001
TCONS_00000269	XLOC_000212	BnaA01g05480D|BnaA01g05480D	j	1.12289	0.001	0.001	0.001	0.001	0.001	0.001	0.001	0.001	0.001	0.001	0.001	0.001	0.001	0.001	0.001	0.001	0.001
TCONS_00000270	XLOC_000212	BnaA01g05480D|BnaA01g05480D	c	2.96178	4.00803	1.90894	0.001	0.001	0.001	0.001	0.001	0.001	0.001	0.001	0.001	0.001	0.001	0.001	0.001	0.001	4.20904
TCONS_00000271	XLOC_000213	BnaA01g05490D|BnaA01g05490D	.	2.62291	4.29769	4.05252	6.36812	4.73892	0.001	6.03644	9.61845	8.90842	8.50684	8.56152	3.2001	3.40273	8.85648	8.16177	7.67076	5.20828	7.94663
TCONS_00000272	XLOC_000214	BnaA01g05510D|BnaA01g05510D	e	0.622464	0.001	0.001	0.001	0.001	0.001	0.001	0.001	0.001	0.001	0.001	0.001	0.001	0.001	0.001	0.001	0.001	0.001
TCONS_00000273	XLOC_000214	BnaA01g05510D|BnaA01g05510D	j	0.655585	0.001	0.001	0.001	0.001	0.001	0.001	0.001	0.001	0.001	0.001	0.001	0.001	0.001	0.001	0.001	0.001	0.001
TCONS_00000274	XLOC_000214	BnaA01g05510D|BnaA01g05510D	j	2.0624	0.001	0.001	0.001	0.001	0.001	0.001	0.001	0.001	0.001	0.001	0.001	0.001	0.001	0.001	0.001	0.001	0.001
TCONS_00000275	XLOC_000214	BnaA01g05510D|BnaA01g05510D	j	4.44117	0.001	0.001	0.001	0.001	0.001	0.001	0.001	0.001	0.001	0.001	0.001	0.001	0.001	0.001	0.001	0.001	0.001
TCONS_00000276	XLOC_000215	BnaA01g05540D|BnaA01g05540D	j	14.2472	0.001	0.001	0.001	0.001	0.001	0.001	0.001	0.001	0.001	0.001	0.001	0.001	0.001	0.001	0.001	0.001	0.001
TCONS_00000277	XLOC_000215	BnaA01g05540D|BnaA01g05540D	c	118.144	0.001	0.001	0.001	0.001	0.001	0.001	0.001	0.001	0.001	0.001	0.001	0.001	0.001	0.001	0.001	0.001	0.001
TCONS_00000278	XLOC_000216	BnaA01g05610D|BnaA01g05610D	j	14.1941	21.4264	4.17933	0.001	11.356	13.8798	11.162	0.001	11.3911	7.72622	10.7725	8.20086	5.175	11.1311	14.0644	12.2933	11.3434	13.3818
TCONS_00000279	XLOC_000217	-	.	7.15187	6.84031	0.001	0.001	0.001	30.1534	0.001	0.001	0.001	0.001	0.001	36.3671	33.5792	0.001	0.001	0.001	0.001	0.001
TCONS_00000280	XLOC_000217	BnaA01g05620D|BnaA01g05620D	=	1.47496	2.29825	0.001	0.001	1.91476	10.1548	0.911659	0.001	6.44551	9.20783	7.46397	2.76167	2.98569	8.27608	7.11074	7.08981	1.49275	2.29925
TCONS_00000281	XLOC_000217	BnaA01g05620D|BnaA01g05620D	o	1.85023	0.001	0.001	0.001	0.001	0.001	0.001	0.001	0.001	0.001	0.001	0.001	0.001	0.001	0.001	0.001	0.001	0.001
TCONS_00000282	XLOC_000218	BnaA01g05660D|BnaA01g05660D	j	24.1385	0.001	1.06851	0.001	0.001	55.7034	0.001	0.001	0.001	0.001	1.14561	0.001	0.001	0.001	0.001	0.001	0.001	0.001
TCONS_00000283	XLOC_000218	BnaA01g05630D|BnaA01g05630D	c	8.15279	0.001	0.001	0.001	0.001	0.001	0.001	0.001	0.001	0.001	0.001	0.001	0.001	0.001	0.001	0.001	0.001	0.001
TCONS_00000284	XLOC_000218	BnaA01g05660D|BnaA01g05660D	j	38.2404	34.5781	2.01769	0.001	0.001	72.8616	0.983934	0.001	2.40365	3.08197	0.001	12.8662	9.35063	0.001	2.77103	2.21798	0.001	0.001
TCONS_00000285	XLOC_000219	BnaA01g05670D|BnaA01g05670D	.	23.2274	16.0611	0.001	0.001	0.001	0.001	0.001	0.001	0.001	0.001	0.001	0.001	0.001	0.001	0.001	0.001	0.001	0.001
TCONS_00000286	XLOC_000224	BnaA01g05820D|BnaA01g05820D	c	4.89647	0.001	0.001	0.001	6.46442	0.001	1.71897	0.001	0.001	0.001	0.001	0.001	0.001	0.001	0.001	0.001	0.001	0.001
TCONS_00000287	XLOC_000226	BnaA01g05980D|BnaA01g05980D	=	4.73297	2.11365	5.72218	9.81911	7.50229	0.001	3.25689	0.001	4.65486	1.2058	4.26664	0.001	0.001	5.1422	1.63107	3.61472	0.001	3.12912
TCONS_00000288	XLOC_000229	BnaA01g06020D|BnaA01g06020D	.	10.9172	2.17215	8.09172	0.001	1.77288	0.001	0.001	15.8271	0.001	0.001	0.001	0.001	0.001	0.001	0.001	0.001	0.001	0.001
TCONS_00000289	XLOC_000230	BnaA01g06040D|BnaA01g06040D	=	9.72709	7.91553	10.5197	0.001	13.2614	0.001	14.2972	0.001	0.001	33.8976	27.8646	0.001	0.001	0.001	0.001	36.1486	12.551	17.4128
TCONS_00000290	XLOC_000231	BnaA01g06100D|BnaA01g06100D	j	3.88736	0.001	0.001	29.3526	13.7974	0.001	8.44418	10.6013	0.001	5.66867	5.76228	1.50144	0.001	0.001	6.22108	8.50894	0.001	1.25365
TCONS_00000291	XLOC_000231	BnaA01g06100D|BnaA01g06100D	j	3.28623	0.001	0.001	0.001	0.001	0.001	0.001	0.001	0.001	0.001	0.001	0.001	0.001	0.001	0.001	0.001	0.001	0.001
TCONS_00000292	XLOC_000232	BnaA01g06110D|BnaA01g06110D	.	4.4288	0.001	0.001	0.001	0.001	0.001	0.578183	0.001	0.001	0.001	0.001	0.001	0.001	0.001	0.001	0.001	0.001	0.001
TCONS_00000293	XLOC_000232	BnaA01g06110D|BnaA01g06110D	c	10.1188	0.001	0.001	0.001	0.001	0.001	0.001	0.001	0.001	0.001	0.001	0.001	0.001	0.001	0.001	0.001	0.001	0.001
TCONS_00000294	XLOC_000233	BnaA01g06170D|BnaA01g06170D	=	2.84195	2.83391	0.001	0.001	0.001	0.001	0.001	0.001	2.35845	3.93054	4.03944	2.21736	2.97233	2.20361	3.04648	2.41558	1.89296	2.38244
TCONS_00000295	XLOC_000233	BnaA01g06170D|BnaA01g06170D	j	1.00902	0.001	0.001	0.001	0.001	0.001	0.001	0.001	0.001	0.001	0.001	0.001	0.001	0.001	0.001	0.001	0.001	0.001
TCONS_00000296	XLOC_000235	BnaA01g06190D|BnaA01g06190D	j	1.76374	0.001	0.001	0.001	0.001	0.001	0.001	0.001	0.001	0.001	0.001	0.001	0.001	0.001	0.001	0.001	0.001	0.001
TCONS_00000297	XLOC_000235	BnaA01g06190D|BnaA01g06190D	c	11.3815	0.001	0.001	0.001	0.001	0.001	0.001	0.001	0.001	0.001	0.001	0.001	0.001	0.001	0.001	0.001	0.001	0.001
TCONS_00000298	XLOC_000235	BnaA01g06190D|BnaA01g06190D	c	0.949597	0.001	0.001	4.86519	0.001	0.001	0.001	0.001	0.001	0.001	0.001	0.001	0.001	0.001	0.001	0.001	0.001	0.001
TCONS_00000299	XLOC_000235	BnaA01g06190D|BnaA01g06190D	j	2.53195	0.001	0.001	0.001	0.001	0.001	0.001	0.001	0.001	0.001	0.001	0.001	0.001	0.001	0.001	0.001	0.001	0.001
TCONS_00000300	XLOC_000236	BnaA01g06210D|BnaA01g06210D	=	7.92376	7.15421	4.9395	0.001	1.8027	12.3913	3.92232	0.001	6.72886	8.94389	10.764	15.8232	15.3748	7.9936	7.46639	8.93157	10.8543	0.001
TCONS_00000301	XLOC_000236	BnaA01g06210D|BnaA01g06210D	o	9.3715	0.001	0.001	0.001	0.001	0.001	0.001	0.001	0.001	0.001	0.001	0.001	0.001	0.001	0.001	0.001	0.001	0.001
TCONS_00000302	XLOC_000237	BnaA01g06220D|BnaA01g06220D	c	5.72241	6.24862	0.001	0.001	0.001	0.001	0.001	0.001	0.001	0.001	0.001	0.001	0.001	0.001	0.001	0.001	0.001	0.001
TCONS_00000303	XLOC_000237	BnaA01g06220D|BnaA01g06220D	e	3.60442	0.001	0.001	0.001	8.54564	0.001	0.001	0.001	0.001	0.001	0.001	0.001	0.001	0.001	0.001	0.001	0.001	0.001
TCONS_00000304	XLOC_000237	BnaA01g06220D|BnaA01g06220D	c	7.04856	5.97607	21.9845	0.001	0.001	0.001	0.001	0.001	0.001	0.001	0.001	0.001	0.001	0.001	0.001	0.001	0.001	0.001
TCONS_00000305	XLOC_000238	BnaA01g06250D|BnaA01g06250D	j	4.69802	6.58986	2.20703	0.001	3.40638	0.001	7.11433	0.001	9.52448	9.04051	12.016	5.87206	5.18214	9.83831	8.71959	12.2377	0.001	0.001
TCONS_00000306	XLOC_000239	BnaA01g06270D|BnaA01g06270D	.	2.98384	0.001	0.001	0.001	0.001	0.001	0.001	0.001	1.00743	0.001	0.001	0.001	0.001	0.001	0.001	0.001	0.001	0.001
TCONS_00000307	XLOC_000239	BnaA01g06270D|BnaA01g06270D	=	5.41829	10.1105	0.001	0.001	0.001	12.8518	0.454399	0.001	0.001	0.920316	0.001	2.1503	0.001	0.001	1.36144	0.931751	2.57003	0.001
TCONS_00000308	XLOC_000239	BnaA01g06270D|BnaA01g06270D	j	2.52825	0.001	0.001	0.001	0.435469	0.001	0.001	0.001	0.001	0.001	0.001	0.001	0.001	0.001	0.001	0.001	0.001	0.001
TCONS_00000309	XLOC_000243	-	u	6.19321	0.001	0.001	0.001	0.001	0.001	0.001	0.001	0.001	0.001	0.001	0.001	0.001	0.001	0.001	0.001	0.001	0.001
TCONS_00000310	XLOC_000243	BnaA01g06340D|BnaA01g06340D	c	2.71696	0.001	0.001	0.001	0.001	0.001	0.001	0.001	0.001	0.001	0.001	0.001	0.001	0.001	0.001	0.001	0.001	0.001
TCONS_00000311	XLOC_000243	BnaA01g06340D|BnaA01g06340D	.	3.3074	4.06144	0.001	0.001	0.001	0.001	0.001	0.001	5.42484	0.001	0.001	0.001	1.53311	0.001	3.30721	0.001	0.572072	0.001
TCONS_00000312	XLOC_000244	BnaA01g06370D|BnaA01g06370D	e	1.18896	0.001	0.001	0.001	0.001	1.8903	0.001	0.001	0.001	0.001	0.001	0.001	0.001	0.001	0.001	0.001	0.001	0.001
TCONS_00000313	XLOC_000244	BnaA01g06370D|BnaA01g06370D	j	1.27844	0.001	0.001	0.001	0.001	0.001	0.001	0.001	0.001	0.001	0.001	0.001	0.001	0.001	0.001	0.001	0.001	0.001
TCONS_00000314	XLOC_000245	BnaA01g06380D|BnaA01g06380D	j	5.29352	0.001	0.001	0.001	0.001	0.001	0.001	0.001	0.001	0.001	0.001	0.001	0.001	0.001	0.001	0.001	0.001	0.001
TCONS_00000315	XLOC_000246	BnaA01g06410D|BnaA01g06410D	.	1.33595	0.001	0.001	0.001	1.10702	0.001	0.885215	0.001	5.74754	13.2925	7.43483	1.39092	0.001	2.09931	0.001	4.82506	0.001	0.001
TCONS_00000316	XLOC_000247	BnaA01g06460D|BnaA01g06460D	=	8.23727	7.38009	5.73882	7.17332	3.93503	6.24215	5.41125	0.001	4.8311	4.08716	6.23996	12.6116	0.001	4.61343	5.63327	6.27701	6.06441	5.66852
TCONS_00000317	XLOC_000248	-	.	7.09501	6.63483	52.9983	36.8221	20.3065	5.56676	4.18227	35.2456	0.001	0.001	0.001	0.001	0.001	0.001	0.001	0.001	31.4325	77.7332
TCONS_00000318	XLOC_000250	BnaA01g06530D|BnaA01g06530D	j	56.5589	0.001	0.001	0.001	0.001	0.001	0.001	0.001	0.001	0.001	0.001	0.001	0.001	0.001	0.001	0.001	0.001	0.001
TCONS_00000319	XLOC_000250	BnaA01g06530D|BnaA01g06530D	i	12.9128	0.001	0.001	0.001	0.001	17.5663	0.001	0.001	0.001	0.001	0.001	0.001	0.001	0.001	0.001	0.001	0.001	0.001
TCONS_00000320	XLOC_000252	BnaA01g06600D|BnaA01g06600D	=	2.10303	5.02377	6.97685	4.91667	4.04935	0.001	2.8088	0.001	3.63602	0.001	0.001	0.001	0.001	0.001	0.001	0.001	0.001	0.001
TCONS_00000321	XLOC_000253	BnaA01g06610D|BnaA01g06610D	=	6.13092	7.25422	6.14538	9.75923	7.99107	5.20448	18.0114	0.001	74.1416	33.6414	12.2704	20.7736	51.3223	87.5528	23.3038	53.1096	17.2247	15.048
TCONS_00000322	XLOC_000254	BnaA01g06620D|BnaA01g06620D	=	3.46802	2.20452	0.001	0.001	0.001	0.001	0.001	0.001	0.001	0.001	0.001	0.001	0.001	0.001	0.001	0.001	2.4682	2.52252
TCONS_00000323	XLOC_000256	BnaA01g06660D|BnaA01g06660D	=	1.72961	1.57074	2.8529	9.03628	1.96787	3.43029	3.22154	0.001	9.48405	4.37749	9.5687	4.93274	6.56639	9.91259	9.49643	7.64894	5.16273	10.5928
TCONS_00000324	XLOC_000257	BnaA01g06670D|BnaA01g06670D	j	0.846991	0.001	0.001	0.001	0.001	0.001	0.001	0.001	0.001	0.001	0.001	0.001	0.001	0.001	0.001	0.001	0.001	0.001
TCONS_00000325	XLOC_000257	BnaA01g06670D|BnaA01g06670D	.	3.13076	0.001	4.83723	0.001	6.19314	3.44102	0.001	0.001	16.0675	15.7106	17.6341	8.16441	0.001	13.2231	14.8584	12.9201	9.28337	14.6457
TCONS_00000326	XLOC_000258	BnaA01g06700D|BnaA01g06700D	.	3.71363	0.001	0.001	0.001	0.001	0.001	0.001	0.001	1.45099	0.001	0.001	0.001	0.001	0.001	0.001	0.001	0.001	0.001
TCONS_00000327	XLOC_000261	BnaA01g06750D|BnaA01g06750D	=	31.5348	6.31986	21.7553	24.5845	0.001	0.001	0.001	45.3898	0.001	8.39572	11.9683	1.62358	0.001	12.6512	6.98984	15.3397	15.5239	10.5267
TCONS_00000328	XLOC_000262	BnaA01g06760D|BnaA01g06760D	=	8.11124	7.17748	4.00359	6.16206	3.61857	14.5149	3.93358	0.001	8.03179	0.001	9.85518	11.5365	14.5926	16.176	14.9933	13.3448	16.208	5.80646
TCONS_00000329	XLOC_000264	BnaA01g06780D|BnaA01g06780D	j	12.8288	0.001	0.001	0.001	3.79182	0.001	9.75426	0.001	0.001	0.001	0.001	0.001	0.001	0.001	0.001	0.001	2.8997	0.001
TCONS_00000330	XLOC_000259	BnaA01g06810D|BnaA01g06810D	=	0.904713	0.001	7.85445	0.001	11.2369	0.001	20.3168	0.001	20.0207	13.076	23.8712	1.88454	0.001	14.1628	16.2284	16.4697	6.72226	11.4765
TCONS_00000331	XLOC_000259	BnaA01g06810D|BnaA01g06810D	j	1.91958	0.001	0.001	0.001	0.001	0.001	0.001	0.001	0.001	0.001	0.001	0.001	0.001	0.001	0.001	0.001	0.001	0.001
TCONS_00000332	XLOC_000259	BnaA01g06810D|BnaA01g06810D	j	1.832	0.001	0.001	0.001	0.001	0.001	0.001	0.001	0.001	0.001	0.001	0.001	0.001	0.001	0.001	0.001	0.001	0.001
TCONS_00000333	XLOC_000265	BnaA01g06820D|BnaA01g06820D	=	398.037	433.014	89.3231	0.001	83.5133	236.754	0.001	0.001	98.6103	85.861	86.7588	153.455	146.552	81.969	117.405	90.1808	0.001	0.001
TCONS_00000334	XLOC_000267	BnaA01g06910D|BnaA01g06910D	.	1.5735	0.001	0.001	2.08985	0.001	0.001	0.001	0.001	0.001	0.001	0.001	0.001	0.001	0.001	0.001	0.001	0.001	0.001
TCONS_00000335	XLOC_000268	BnaA01g06970D|BnaA01g06970D	c	1.34626	1.20816	0.001	3.62611	0.001	0.001	0.001	0.001	0.001	0.001	0.001	0.001	0.001	0.001	0.001	0.001	0.001	0.001
TCONS_00000336	XLOC_000268	BnaA01g06970D|BnaA01g06970D	o	2.1368	0.001	0.001	4.65016	0.001	0.001	0.001	0.001	0.001	0.001	0.001	0.001	0.001	0.001	0.001	0.001	0.001	0.001
TCONS_00000337	XLOC_000269	BnaA01g06990D|BnaA01g06990D	=	17.9516	0.001	6.08076	0.001	0.001	0.001	0.001	0.001	14.2556	18.0328	15.3079	12.9703	13.0607	14.4657	14.3089	15.9618	3.73143	0.001
TCONS_00000338	XLOC_000271	BnaA01g07050D|BnaA01g07050D	j	2.78758	0.001	0.001	0.001	0.001	0.001	0.001	0.001	0.001	0.001	0.001	0.001	0.001	0.001	0.001	0.001	0.001	0.001
TCONS_00000339	XLOC_000271	BnaA01g07050D|BnaA01g07050D	j	0.423321	0.001	0.001	0.001	0.001	0.001	0.001	0.001	0.001	0.001	0.001	0.001	0.001	0.001	0.001	0.001	0.001	0.001
TCONS_00000340	XLOC_000271	BnaA01g07050D|BnaA01g07050D	j	0.707766	0.001	0.001	0.001	0.001	0.001	0.001	0.001	0.001	0.001	0.001	0.001	0.001	0.001	0.001	0.001	0.001	0.001
TCONS_00000341	XLOC_000272	BnaA01g07060D|BnaA01g07060D	c	3.12957	0.001	0.001	9.82722	0.001	0.001	4.90324	0.001	0.001	0.001	0.001	0.001	0.001	0.001	0.001	0.001	0.001	0.001
TCONS_00000342	XLOC_000272	BnaA01g07060D|BnaA01g07060D	j	3.68947	0.001	0.001	0.001	0.001	0.001	0.001	0.001	0.001	0.001	0.001	0.001	0.001	0.001	0.001	0.001	0.001	0.001
TCONS_00000343	XLOC_000275	BnaA01g07100D|BnaA01g07100D	j	1.57089	0.001	0.001	0.001	0.001	0.001	0.001	0.001	0.001	0.001	0.001	0.001	0.001	0.001	0.001	0.001	0.001	0.001
TCONS_00000344	XLOC_000275	BnaA01g07100D|BnaA01g07100D	j	3.46018	5.68082	0.001	0.001	0.001	0.001	0.001	0.001	0.001	0.001	0.001	0.001	0.001	0.001	0.001	0.001	0.001	0.001
TCONS_00000345	XLOC_000275	BnaA01g07100D|BnaA01g07100D	j	1.51478	0.001	0.001	0.001	0.001	0.001	0.001	0.001	0.001	0.001	0.001	0.001	0.001	0.001	0.001	0.001	0.001	0.001
TCONS_00000346	XLOC_000277	BnaA01g07130D|BnaA01g07130D	o	1.55587	0.001	0.001	0.001	0.001	0.001	0.001	0.001	0.001	0.001	0.001	0.001	0.001	0.001	0.001	0.001	0.001	0.001
TCONS_00000347	XLOC_000277	BnaA01g07130D|BnaA01g07130D	=	7.66406	7.74274	0.001	0.001	1.45072	10.5733	1.03801	0.001	22.2715	31.2366	30.6322	30.1791	44.842	27.1706	27.8971	27.7082	21.1035	3.44584
TCONS_00000348	XLOC_000277	BnaA01g07130D|BnaA01g07130D	.	0.970224	0.001	0.001	0.001	0.001	0.001	1.58652	0.001	0.001	0.001	0.001	0.001	0.001	0.001	0.001	0.001	0.001	0.001
TCONS_00000349	XLOC_000279	BnaA01g07160D|BnaA01g07160D	j	4.99103	0.001	0.001	0.001	0.001	0.001	0.001	0.001	0.001	10.7383	0.001	0.001	0.001	10.7686	0.001	12.7914	0.001	3.4694
TCONS_00000350	XLOC_000280	BnaA01g07170D|BnaA01g07170D	=	23.4959	28.4416	9.03811	0.001	8.03206	7.0059	10.86	0.001	20.5795	22.7446	27.3735	0.001	22.5152	30.1978	33.7629	27.8326	13.8712	0.001
TCONS_00000351	XLOC_000281	BnaA01g07200D|BnaA01g07200D	e	0.610443	0.776615	0.001	0.001	1.54954	1.34861	1.51114	0.001	0.966617	0.001	0.001	0.001	0.001	0.001	0.001	0.001	0.001	0.001
TCONS_00000352	XLOC_000281	BnaA01g07200D|BnaA01g07200D	j	0.475868	0.001	0.001	0.001	0.001	0.001	0.001	0.001	0.001	0.001	0.001	0.001	0.001	0.001	0.001	0.001	0.001	0.001
TCONS_00000353	XLOC_000281	BnaA01g07200D|BnaA01g07200D	c	6.08392	10.8265	0.001	0.001	0.001	0.001	0.001	0.001	0.001	0.001	0.001	0.001	0.001	0.001	0.001	0.001	0.001	0.001
TCONS_00000354	XLOC_000281	BnaA01g07200D|BnaA01g07200D	j	5.64209	0.001	0.001	0.001	0.001	0.001	0.001	0.001	0.001	0.001	0.001	0.001	0.001	0.001	0.001	0.001	0.001	0.001
TCONS_00000355	XLOC_000285	BnaA01g07270D|BnaA01g07270D	=	12.5746	31.1451	3.23165	4.82939	4.90134	3.80834	2.67662	0.001	5.61846	5.87159	5.29891	12.4811	8.5089	6.13641	9.63737	8.15579	12.4395	13.4982
TCONS_00000356	XLOC_000286	BnaA01g07280D|BnaA01g07280D	j	11.7292	0.001	0.001	0.001	0.001	0.001	0.001	0.001	0.001	0.001	0.001	0.001	0.001	0.001	0.001	0.001	0.001	0.001
TCONS_00000357	XLOC_000288	BnaA01g07360D|BnaA01g07360D	o	5.61172	4.80836	0.001	0.001	4.95693	0.001	0.001	0.001	0.001	0.001	0.001	0.001	0.001	0.001	0.001	0.001	0.001	0.001
TCONS_00000358	XLOC_000288	BnaA01g07360D|BnaA01g07360D	.	19.3125	21.419	0.001	0.001	6.19621	0.001	0.001	27.7083	0.001	0.001	0.001	0.001	67.9417	19.0318	0.001	13.672	0.001	46.0957
TCONS_00000359	XLOC_000289	BnaA01g07420D|BnaA01g07420D	j	2.69683	0.001	0.001	0.001	0.001	0.001	0.001	0.001	0.001	0.001	0.001	0.001	0.001	0.001	0.001	0.001	0.001	0.001
TCONS_00000360	XLOC_000289	BnaA01g07420D|BnaA01g07420D	j	1.88188	0.001	0.001	0.001	0.001	0.001	0.001	0.001	0.001	0.001	0.001	0.001	0.001	0.001	0.001	0.001	0.001	0.001
TCONS_00000361	XLOC_000290	BnaA01g07450D|BnaA01g07450D	o	2.63269	1.27992	3.41244	0.001	2.29315	3.24347	2.27265	0.001	2.81024	3.62679	4.17487	2.14656	2.1637	2.97062	3.27878	3.29274	1.60006	1.63063
TCONS_00000362	XLOC_000290	BnaA01g07450D|BnaA01g07450D	.	23.8616	35.2312	0.001	7.42495	9.51804	34.2985	7.09301	0.001	0.001	0.001	0.001	257.784	245.284	53.4324	0.001	60.3195	89.1768	0.001
TCONS_00000363	XLOC_000291	BnaA01g07470D|BnaA01g07470D	=	5.2986	6.72689	0.001	15.9307	0.001	0.001	0.001	0.001	79.754	106.325	83.3146	241.347	249.139	99.3831	118.629	119.789	169.783	211.829
TCONS_00000364	XLOC_000293	BnaA01g07610D|BnaA01g07610D	j	0.448222	0.001	0.001	0.001	0.001	0.001	0.001	0.001	0.001	0.001	0.001	0.001	0.001	0.001	0.001	0.001	0.001	0.001
TCONS_00000365	XLOC_000293	BnaA01g07610D|BnaA01g07610D	j	0.236811	0.001	0.001	0.001	0.001	0.001	0.001	0.001	0.001	0.001	0.001	0.001	0.001	0.001	0.001	0.001	0.001	0.001
TCONS_00000366	XLOC_000293	BnaA01g07610D|BnaA01g07610D	j	0.330841	0.001	0.001	0.001	0.001	0.001	0.001	0.001	0.001	0.001	0.001	0.001	0.001	0.001	0.001	0.001	0.001	0.001
TCONS_00000367	XLOC_000293	BnaA01g07610D|BnaA01g07610D	j	0.979603	0.001	0.001	0.001	0.001	0.001	0.001	0.001	0.001	0.001	0.001	0.001	0.001	0.001	0.001	0.001	0.001	0.001
TCONS_00000368	XLOC_000294	-	.	7.18082	4.83644	44.4988	41.6053	106.895	2.58164	54.4226	26.5442	16.1577	20.6293	15.3336	8.30039	13.2096	11.6806	16.7203	12.5557	9.5102	14.9711
TCONS_00000369	XLOC_000295	BnaA01g07750D|BnaA01g07750D	j	2.21988	0.001	0.001	0.001	0.001	0.001	0.001	0.001	0.001	0.001	0.001	0.001	0.001	0.001	0.001	0.001	0.001	0.001
TCONS_00000370	XLOC_000295	BnaA01g07750D|BnaA01g07750D	j	3.04525	0.001	0.001	0.001	0.001	0.001	0.001	0.001	0.001	0.001	0.001	0.001	0.001	0.001	0.001	0.001	0.001	0.001
TCONS_00000371	XLOC_000295	BnaA01g07750D|BnaA01g07750D	j	0.683275	0.001	0.001	0.001	0.001	0.001	0.001	0.001	0.001	0.001	0.001	0.001	0.001	0.001	0.001	0.001	0.001	0.001
TCONS_00000372	XLOC_000295	BnaA01g07750D|BnaA01g07750D	j	2.09843	0.001	0.001	0.001	0.001	0.001	0.001	0.001	0.001	0.001	0.001	0.001	0.001	0.001	0.001	0.001	0.001	0.001
TCONS_00000373	XLOC_000299	BnaA01g07910D|BnaA01g07910D	.	6.92132	10.624	17.8892	15.9652	0.001	0.001	0.001	0.001	0.001	0.001	0.001	0.001	0.001	0.001	0.001	0.001	7.0454	14.248
TCONS_00000374	XLOC_000299	BnaA01g07910D|BnaA01g07910D	c	26.9645	25.1805	0.001	0.001	0.001	0.001	0.001	0.001	0.001	0.001	0.001	0.001	0.001	0.001	0.001	0.001	0.001	0.001
TCONS_00000375	XLOC_000299	BnaA01g07910D|BnaA01g07910D	c	19.1948	14.9894	15.6405	0.001	0.001	0.001	0.001	0.001	0.001	0.001	0.001	0.001	0.001	0.001	0.001	0.001	0.001	0.001
TCONS_00000376	XLOC_000301	BnaA01g07980D|BnaA01g07980D	c	1.97501	0.001	0.001	0.001	0.001	0.001	0.001	0.001	0.001	0.001	0.001	0.001	0.001	0.001	0.001	0.001	0.001	0.001
TCONS_00000377	XLOC_000301	BnaA01g07980D|BnaA01g07980D	j	3.12336	0.001	0.001	0.001	0.001	0.001	0.001	0.001	0.001	0.001	0.001	0.001	0.001	0.001	0.001	0.001	0.001	0.001
TCONS_00000378	XLOC_000301	BnaA01g07980D|BnaA01g07980D	.	3.51724	6.9048	0.001	0.001	0.001	9.02863	5.21186	0.001	0.001	0.001	0.001	0.001	0.001	0.001	0.001	0.001	0.001	0.001
TCONS_00000379	XLOC_000302	BnaA01g08010D|BnaA01g08010D	=	7.50536	9.02683	0.001	0.001	1.70708	4.6034	0.557906	0.001	1.64661	1.58952	2.42554	2.2438	3.88051	0.001	1.50549	1.27997	2.11147	0.001
TCONS_00000380	XLOC_000304	BnaA01g08130D|BnaA01g08130D	c	22.3762	22.0061	17.0151	0.001	0.001	0.001	0.001	0.001	0.001	0.001	0.001	0.001	0.001	0.001	0.001	0.001	14.5019	16.585
TCONS_00000381	XLOC_000304	BnaA01g08130D|BnaA01g08130D	c	50.5213	0.001	0.001	0.001	0.001	0.001	0.001	0.001	0.001	0.001	0.001	0.001	0.001	0.001	0.001	0.001	0.001	0.001
TCONS_00000382	XLOC_000305	BnaA01g08150D|BnaA01g08150D	j	6.4532	0.001	0.001	0.001	0.001	0.001	0.001	0.001	0.001	0.001	0.001	0.001	0.001	0.001	0.001	0.001	0.001	0.001
TCONS_00000383	XLOC_000305	BnaA01g08150D|BnaA01g08150D	c	32.7484	8.95517	303.249	231.482	156.616	6.82518	86.6857	215.811	57.7513	98.2928	51.1113	13.6543	18.5062	83.38	60.3719	64.6297	51.1081	64.084
TCONS_00000384	XLOC_000306	BnaA01g08270D|BnaA01g08270D	.	2.12666	1.45806	2.48062	3.06183	1.82238	2.48497	1.27823	0.001	3.68225	4.032	4.926	1.44074	1.78962	3.23936	2.81138	3.14401	2.01782	3.53137
TCONS_00000385	XLOC_000306	BnaA01g08270D|BnaA01g08270D	c	1.22017	1.62102	0.001	0.001	0.001	0.001	0.001	0.001	0.001	0.001	0.001	0.001	0.001	0.001	0.001	0.001	0.001	0.001
TCONS_00000386	XLOC_000306	BnaA01g08270D|BnaA01g08270D	c	1.39754	1.11144	0.001	0.001	0.001	0.001	0.001	0.001	0.001	0.001	0.001	0.001	0.001	0.001	0.001	0.001	0.001	0.001
TCONS_00000387	XLOC_000307	BnaA01g08290D|BnaA01g08290D	j	0.227161	0.001	0.001	0.001	0.001	0.001	0.001	0.001	0.001	0.001	0.001	0.001	0.001	0.001	0.001	0.001	0.001	0.001
TCONS_00000388	XLOC_000307	BnaA01g08290D|BnaA01g08290D	=	0.448241	0.001	0.001	0.001	1.51201	0.001	0.001	0.001	0.001	0.001	0.001	0.001	0.001	0.001	0.001	0.001	2.27146	0.001
TCONS_00000389	XLOC_000308	BnaA01g08300D|BnaA01g08300D	j	1.63792	0.001	0.001	0.001	2.6637	0.001	0.001	0.001	0.001	0.001	0.001	0.001	0.001	0.001	0.001	0.001	0.001	0.001
TCONS_00000390	XLOC_000310	BnaA01g08360D|BnaA01g08360D	j	4.82218	0.001	0.001	0.001	0.001	0.001	0.001	0.001	0.001	0.001	0.001	0.001	0.001	0.001	0.001	0.001	0.001	0.001
TCONS_00000391	XLOC_000310	BnaA01g08360D|BnaA01g08360D	c	8.0481	6.66507	0.001	0.001	0.001	10.6821	0.001	0.001	0.001	0.001	0.001	0.001	0.001	0.001	0.001	0.001	0.001	0.001
TCONS_00000392	XLOC_000313	BnaA01g08440D|BnaA01g08440D	j	11.5637	0.001	0.001	0.001	0.001	0.001	0.001	0.001	0.001	0.001	0.001	0.001	0.001	0.001	0.001	0.001	0.001	0.001
TCONS_00000393	XLOC_000313	BnaA01g08440D|BnaA01g08440D	j	2.24591	0.001	0.001	0.001	0.001	0.001	0.001	0.001	0.001	0.001	0.001	0.001	0.001	0.001	0.001	0.001	0.001	0.001
TCONS_00000394	XLOC_000314	-	u	1.02983	0.001	0.001	0.001	0.001	0.001	0.001	0.001	0.001	0.001	0.001	0.001	0.001	0.001	0.001	0.001	0.001	0.001
TCONS_00000395	XLOC_000314	-	u	0.436541	0.001	0.001	0.001	0.001	0.001	0.001	0.001	0.001	0.001	0.001	0.001	0.001	0.001	0.001	0.001	0.001	0.001
TCONS_00000396	XLOC_000315	BnaA01g08510D|BnaA01g08510D	=	33.6655	0.001	0.001	0.001	3.55196	0.001	0.001	0.001	0.001	0.001	0.001	0.001	0.001	0.001	0.001	0.001	0.001	0.001
TCONS_00000397	XLOC_000316	BnaA01g08520D|BnaA01g08520D	j	0.685119	0.001	0.001	0.001	0.001	0.001	0.001	0.001	0.001	0.001	0.001	0.001	0.001	0.001	0.001	0.001	0.001	0.001
TCONS_00000398	XLOC_000316	BnaA01g08520D|BnaA01g08520D	c	1.13214	0.001	0.001	0.001	0.001	0.001	0.001	0.001	0.001	0.001	0.001	0.001	0.001	5.92832	0.001	0.001	0.001	0.001
TCONS_00000399	XLOC_000317	BnaA01g08530D|BnaA01g08530D	j	2.27851	0.001	0.001	0.001	0.001	0.001	0.001	0.001	0.001	0.001	0.001	0.001	0.001	0.001	0.001	0.001	0.001	0.001
TCONS_00000400	XLOC_000317	BnaA01g08530D|BnaA01g08530D	=	14.4791	16.5842	17.4163	0.001	9.31982	8.39389	17.9176	26.2786	22.2727	18.4263	22.1951	11.6145	8.78968	19.6139	18.207	21.852	7.77283	14.0256
TCONS_00000401	XLOC_000318	BnaA01g08540D|BnaA01g08540D	=	3.69191	4.81471	2.75752	2.30985	0.001	5.24464	1.88686	14.5903	6.6307	8.72776	9.04265	8.43636	10.0709	7.16127	6.89283	8.35956	6.65954	0.001
TCONS_00000402	XLOC_000318	BnaA01g08540D|BnaA01g08540D	j	3.20219	0.001	0.001	3.57793	0.001	0.001	4.44355	0.001	0.001	0.001	0.001	0.001	0.001	0.001	0.001	0.001	0.001	0.001
TCONS_00000403	XLOC_000319	BnaA01g08560D|BnaA01g08560D	c	22.41	0.001	0.001	0.001	0.001	0.001	0.001	0.001	0.001	0.001	0.001	0.001	0.001	0.001	0.001	0.001	0.001	0.001
TCONS_00000404	XLOC_000320	BnaA01g08630D|BnaA01g08630D	=	6.1075	0.001	16.8434	24.6153	17.1732	0.001	50.8678	0.001	0.001	8.26348	8.48678	0.001	2.16167	5.66404	7.28408	8.08779	0.001	0.001
TCONS_00000405	XLOC_000321	-	u	1.15899	0.001	0.001	0.001	0.001	0.001	0.001	0.001	0.001	0.001	0.001	0.001	0.001	0.001	0.001	0.001	0.001	0.001
TCONS_00000406	XLOC_000321	-	.	1.17368	0.001	0.001	1.9218	0.001	0.001	0.001	0.001	0.001	0.001	0.001	0.001	0.001	0.001	0.001	0.001	0.001	0.001
TCONS_00000407	XLOC_000322	BnaA01g08680D|BnaA01g08680D	=	5.62956	3.40649	7.24925	19.5594	11.8951	3.42442	11.5447	14.2006	9.29396	10.8671	8.73933	3.65704	6.91688	12.2816	10.1354	11.1888	4.869	0.001
TCONS_00000408	XLOC_000323	BnaA01g08700D|BnaA01g08700D	j	1.60222	0.001	0.001	0.001	0.001	0.001	0.001	0.001	0.001	0.001	0.001	0.001	0.001	0.001	0.001	0.001	0.001	0.001
TCONS_00000409	XLOC_000324	BnaA01g08760D|BnaA01g08760D	j	2.05185	0.001	0.001	0.001	0.001	0.001	0.001	0.001	0.001	0.001	0.001	0.001	0.001	0.001	0.001	0.001	0.001	0.001
TCONS_00000410	XLOC_000324	BnaA01g08760D|BnaA01g08760D	j	0.391276	0.001	0.001	0.001	0.001	0.001	0.001	0.001	0.001	0.001	0.001	0.001	0.001	0.001	0.001	0.001	0.001	0.001
TCONS_00000411	XLOC_000325	BnaA01g08770D|BnaA01g08770D	=	36.4899	0.001	9.97978	0.001	7.88763	0.001	8.74279	0.001	13.9017	15.9175	17.066	5.42296	3.16117	6.17246	11.903	13.8585	5.90129	7.25064
TCONS_00000412	XLOC_000326	BnaA01g08800D|BnaA01g08800D	.	1.62027	0.001	0.001	0.001	2.94593	6.28042	5.98217	0.001	0.001	0.001	0.001	0.001	8.45524	0.001	27.5129	0.001	5.82836	0.001
TCONS_00000413	XLOC_000327	BnaA01g08820D|BnaA01g08820D	=	1.21609	0.001	5.27498	0.001	1.16915	3.1669	1.58499	0.001	4.36176	5.61891	5.78263	7.13611	8.5735	5.80424	3.46273	6.21971	9.34087	4.39992
TCONS_00000414	XLOC_000327	BnaA01g08820D|BnaA01g08820D	.	0.981988	0.001	0.001	7.22712	2.36405	0.001	1.43738	0.001	0.001	0.001	0.001	0.001	0.001	0.001	4.67915	0.001	1.55689	0.001
TCONS_00000415	XLOC_000328	BnaA01g08930D|BnaA01g08930D	j	1.59263	0.001	0.001	0.001	0.001	0.001	0.001	0.001	0.001	0.001	0.001	0.001	0.001	0.001	0.001	0.001	0.001	0.001
TCONS_00000416	XLOC_000328	BnaA01g08930D|BnaA01g08930D	j	1.17223	0.001	0.001	0.001	0.001	0.001	0.001	0.001	0.001	0.001	0.001	0.001	0.001	0.001	0.001	0.001	0.001	0.001
TCONS_00000417	XLOC_000328	BnaA01g08930D|BnaA01g08930D	j	1.15836	0.001	0.001	0.001	0.001	0.001	0.001	0.001	0.001	0.001	0.001	0.001	0.001	0.001	0.001	0.001	0.001	0.001
TCONS_00000418	XLOC_000329	BnaA01g08950D|BnaA01g08950D	j	2.36916	0.001	0.001	0.001	0.001	0.001	0.001	0.001	0.001	0.001	0.001	0.001	0.001	0.001	0.001	0.001	0.001	0.001
TCONS_00000419	XLOC_000329	BnaA01g08950D|BnaA01g08950D	j	6.59866	0.001	0.001	9.13439	0.001	0.001	0.001	0.001	0.001	0.001	0.001	0.001	0.001	0.001	0.001	0.001	0.001	0.001
TCONS_00000420	XLOC_000329	BnaA01g08950D|BnaA01g08950D	j	0.752408	0.001	0.001	0.001	0.001	0.001	0.001	0.001	0.001	0.001	0.001	0.001	0.001	0.001	0.001	0.001	0.001	0.001
TCONS_00000421	XLOC_000329	BnaA01g08950D|BnaA01g08950D	c	5.99223	7.08272	0.001	0.001	0.001	0.001	10.9868	0.001	0.001	0.001	0.001	4.57024	4.9989	0.001	0.001	0.001	0.001	12.3209
TCONS_00000422	XLOC_000331	BnaA01g08990D|BnaA01g08990D	.	10.3118	5.14246	84.7101	305.891	30.9007	0.001	0.001	50.6332	0.001	0.001	0.001	0.001	19.5613	0.001	0.001	0.001	18.0934	0.001
TCONS_00000423	XLOC_000334	BnaA01g09040D|BnaA01g09040D	j	1.26086	0.001	0.001	0.001	0.001	0.001	0.001	0.001	0.001	0.001	0.001	0.001	0.001	0.001	0.001	0.001	0.001	0.001
TCONS_00000424	XLOC_000334	BnaA01g09040D|BnaA01g09040D	j	0.519934	0.001	0.001	0.001	0.001	0.001	0.001	0.001	0.001	0.001	0.001	0.001	0.001	0.001	0.001	0.001	0.001	0.001
TCONS_00000425	XLOC_000334	BnaA01g09040D|BnaA01g09040D	j	1.72721	0.001	0.001	0.001	0.001	0.001	0.001	0.001	0.001	0.001	0.001	0.001	0.001	0.001	0.001	0.001	0.001	0.001
TCONS_00000426	XLOC_000334	BnaA01g09040D|BnaA01g09040D	j	1.08303	0.001	0.001	0.001	0.001	0.001	0.001	0.001	0.001	0.001	0.001	0.001	0.001	0.001	0.001	0.001	0.001	0.001
TCONS_00000427	XLOC_000335	BnaA01g09060D|BnaA01g09060D	o	14.0655	0.001	0.001	0.001	0.001	0.001	0.001	0.001	0.001	0.001	0.001	0.001	0.001	0.001	0.001	0.001	0.001	0.001
TCONS_00000428	XLOC_000336	BnaA01g09110D|BnaA01g09110D	=	0.974859	0.001	0.001	0.001	0.001	0.001	0.001	0.001	0.001	0.001	4.26924	0.001	0.001	7.11741	6.84112	0.001	0.001	0.001
TCONS_00000429	XLOC_000336	BnaA01g09110D|BnaA01g09110D	j	0.694794	0.001	0.001	0.001	0.001	0.001	0.001	0.001	0.001	0.001	0.001	0.001	0.001	0.001	0.001	0.001	0.001	0.001
TCONS_00000430	XLOC_000337	BnaA01g09130D|BnaA01g09130D	j	0.690723	0.001	0.001	0.001	0.001	0.001	0.001	0.001	0.001	0.001	0.001	0.001	0.001	0.001	0.001	0.001	0.001	0.001
TCONS_00000431	XLOC_000337	BnaA01g09130D|BnaA01g09130D	j	0.492138	0.001	0.001	0.001	0.001	0.001	0.001	0.001	0.001	0.001	0.001	0.001	0.001	0.001	0.001	0.001	0.001	0.001
TCONS_00000432	XLOC_000338	BnaA01g09140D|BnaA01g09140D	o	5.11445	3.48928	11.3899	12.4415	10.4567	3.15932	16.1292	27.469	15.58	26.8045	23.7687	9.28946	10.905	24.4853	20.5918	17.9563	7.8656	11.5955
TCONS_00000433	XLOC_000339	BnaA01g09190D|BnaA01g09190D	o	23.6861	0.001	0.001	0.001	0.001	0.001	0.001	0.001	0.001	0.001	0.001	0.001	0.001	0.001	0.001	0.001	0.001	0.001
TCONS_00000434	XLOC_000343	BnaA01g09360D|BnaA01g09360D	j	3.71792	0.001	0.001	0.001	0.001	0.001	0.001	0.001	0.001	0.001	0.001	0.001	0.001	0.001	0.001	0.001	0.001	0.001
TCONS_00000435	XLOC_000343	BnaA01g09360D|BnaA01g09360D	c	18.9807	0.001	0.001	0.001	0.001	0.001	0.001	0.001	0.001	0.001	0.001	0.001	0.001	0.001	0.001	0.001	0.001	0.001
TCONS_00000436	XLOC_000343	BnaA01g09360D|BnaA01g09360D	.	14.1033	11.611	0.001	0.001	33.6769	0.001	0.001	93.8256	0.001	0.001	0.001	0.001	0.001	0.001	0.001	1.5758	4.31314	0.001
TCONS_00000437	XLOC_000345	BnaA01g09390D|BnaA01g09390D	o	1.20609	0.001	0.001	0.001	0.001	0.001	0.001	0.001	0.001	0.001	0.001	0.001	0.001	0.001	0.001	0.001	0.001	0.001
TCONS_00000438	XLOC_000345	BnaA01g09390D|BnaA01g09390D	=	8.22338	0.001	0.001	12.9621	10.7517	6.1413	0.001	0.001	0.001	0.001	0.001	0.001	0.001	0.001	0.001	0.001	0.001	0.001
TCONS_00000439	XLOC_000346	BnaA01g09400D|BnaA01g09400D	=	1.91859	0.001	0.001	0.001	0.571556	0.001	0.001	13.083	7.5543	9.01888	8.3605	8.28691	9.29418	7.88941	7.78461	8.25859	5.37866	3.04276
TCONS_00000440	XLOC_000346	BnaA01g09400D|BnaA01g09400D	.	1.55393	0.001	7.6125	4.42609	1.6622	0.001	0.670151	0.001	0.001	0.001	0.001	0.001	0.001	0.001	0.001	0.001	0.001	0.001
TCONS_00000441	XLOC_000349	BnaA01g09470D|BnaA01g09470D	o	1.13626	1.97747	0.001	0.001	0.001	0.001	0.001	0.001	0.001	0.001	0.001	0.001	0.001	0.001	0.001	0.001	0.001	0.001
TCONS_00000442	XLOC_000351	BnaA01g09530D|BnaA01g09530D	c	40.6374	0.001	0.001	0.001	21.3234	0.001	0.001	0.001	0.001	0.001	0.001	0.001	0.001	0.001	0.001	0.001	0.001	0.001
TCONS_00000443	XLOC_000352	BnaA01g09540D|BnaA01g09540D	j	3.6313	0.001	0.001	0.001	0.001	0.001	0.001	0.001	0.001	0.001	0.001	0.001	0.001	0.001	0.001	0.001	0.001	0.001
TCONS_00000444	XLOC_000352	BnaA01g09540D|BnaA01g09540D	=	9.59207	0.001	0.001	0.001	0.001	0.001	0.001	0.001	81.1359	86.5636	84.0975	298.453	317.736	73.2426	130.444	107.401	65.8463	0.001
TCONS_00000445	XLOC_000353	BnaA01g09560D|BnaA01g09560D	.	1.23293	1.3566	3.25179	0.001	1.05646	0.001	1.76528	0.001	1.57045	1.45781	1.78926	1.27182	1.989	2.72641	2.12443	1.04705	1.96495	1.75866
TCONS_00000446	XLOC_000353	BnaA01g09560D|BnaA01g09560D	c	1.30119	0.001	0.001	0.001	0.001	0.001	0.001	0.001	0.001	0.001	0.001	0.001	0.001	0.001	0.001	0.001	0.001	0.001
TCONS_00000447	XLOC_000354	BnaA01g09650D|BnaA01g09650D	j	1.20838	0.001	0.001	0.001	0.001	0.001	0.001	0.001	0.001	0.001	0.001	0.001	0.001	0.001	0.001	0.001	0.001	0.001
TCONS_00000448	XLOC_000355	BnaA01g09660D|BnaA01g09660D	c	1.1789	4.25213	0.001	0.001	1.33132	0.001	0.001	0.001	0.001	0.001	0.001	0.001	0.001	0.001	0.001	0.001	0.001	0.001
TCONS_00000449	XLOC_000357	BnaA01g09700D|BnaA01g09700D	=	3.62218	4.52134	0.001	0.001	2.62006	0.001	2.67504	0.001	5.5787	4.22969	4.88056	2.40812	4.23938	4.23426	3.59919	4.14852	2.65441	2.06622
TCONS_00000450	XLOC_000358	BnaA01g09710D|BnaA01g09710D	j	11.458	0.001	0.001	0.001	0.001	0.001	0.001	0.001	0.001	0.001	0.001	0.001	0.001	0.001	0.001	0.001	0.001	0.001
TCONS_00000451	XLOC_000359	BnaA01g09720D|BnaA01g09720D	j	3.07847	0.001	0.001	0.001	0.001	0.001	0.001	0.001	0.001	0.001	0.001	0.001	0.001	0.001	0.001	0.001	0.001	0.001
TCONS_00000452	XLOC_000359	BnaA01g09720D|BnaA01g09720D	j	2.44131	0.001	0.001	0.001	0.001	0.001	0.001	0.001	0.001	0.001	0.001	0.001	0.001	0.001	0.001	0.001	0.001	0.001
TCONS_00000453	XLOC_000359	BnaA01g09720D|BnaA01g09720D	=	3.21894	6.07572	0.001	4.50828	7.26162	0.001	2.36918	15.437	0.001	0.001	0.001	1.18786	0.001	1.33324	0.001	1.00368	1.71589	0.001
TCONS_00000454	XLOC_000360	BnaA01g09730D|BnaA01g09730D	.	13.5568	15.5254	20.099	17.1831	22.819	8.17673	18.507	14.2255	0.001	0.001	0.001	0.001	0.001	0.001	0.001	0.001	0.001	0.001
TCONS_00000455	XLOC_000360	BnaA01g09730D|BnaA01g09730D	j	11.1429	6.67456	0.001	0.001	0.001	0.001	0.001	0.001	0.001	20.7435	0.001	0.001	0.001	0.001	0.001	0.001	12.926	0.001
TCONS_00000456	XLOC_000361	BnaA01g09740D|BnaA01g09740D	j	79.5545	55.6872	0.001	0.001	8.64053	72.9463	5.57764	0.001	0.001	6.58555	6.98083	0.001	6.56229	0.001	3.79508	22.9884	0.001	0.001
TCONS_00000457	XLOC_000362	BnaA01g09780D|BnaA01g09780D	e	3.6863	5.97302	0.001	0.001	0.001	14.554	0.001	0.001	0.001	0.001	0.001	0.001	0.001	0.001	0.001	0.001	0.001	0.001
TCONS_00000458	XLOC_000363	BnaA01g09820D|BnaA01g09820D	j	0.326613	0.001	0.001	0.001	0.001	0.001	0.001	0.001	0.001	0.001	0.001	0.001	0.001	0.001	0.001	0.001	0.001	0.001
TCONS_00000459	XLOC_000363	BnaA01g09820D|BnaA01g09820D	j	0.742939	0.001	0.001	0.001	0.001	0.001	0.001	0.001	0.001	0.001	0.001	0.001	0.001	0.001	0.001	0.001	0.001	0.001
TCONS_00000460	XLOC_000363	BnaA01g09820D|BnaA01g09820D	j	0.35292	0.001	0.001	0.001	0.001	0.001	0.001	0.001	0.001	0.001	0.001	0.001	0.001	0.001	0.001	0.001	0.001	0.001
TCONS_00000461	XLOC_000364	BnaA01g09870D|BnaA01g09870D	j	7.03653	0.001	0.001	31.0882	0.001	0.001	0.001	0.001	0.001	0.001	0.001	0.001	0.001	0.001	0.001	0.001	0.001	0.001
TCONS_00000462	XLOC_000365	BnaA01g09890D|BnaA01g09890D	j	3.86888	0.001	0.001	0.001	0.001	0.001	0.001	0.001	0.001	0.001	0.001	0.001	0.001	0.001	0.001	0.001	0.001	0.001
TCONS_00000463	XLOC_000365	BnaA01g09890D|BnaA01g09890D	j	12.2114	0.001	0.001	0.001	0.001	0.001	0.001	0.001	0.001	0.001	0.001	0.001	0.001	0.001	0.001	0.001	0.001	0.001
TCONS_00000464	XLOC_000366	BnaA01g09900D|BnaA01g09900D	=	94.5017	45.8062	838.136	461.109	911.466	3.412	521.095	531.797	122.211	170.274	112.487	10.1952	75.3835	85.5329	84.6827	58.7442	22.4673	87.5156
TCONS_00000465	XLOC_000367	BnaA01g09930D|BnaA01g09930D	=	10.9558	9.43214	5.6597	0.001	0.001	0.001	10.6243	0.001	3.99435	0.001	3.14567	1.21154	0.001	2.77702	0.001	0.001	0.001	0.001
TCONS_00000466	XLOC_000368	BnaA01g09940D|BnaA01g09940D	=	2.24409	5.57296	0.001	5.78961	3.35987	3.18346	0.001	0.001	0.001	0.001	0.001	0.001	0.001	0.001	0.001	0.001	0.001	0.001
TCONS_00000467	XLOC_000368	BnaA01g09940D|BnaA01g09940D	o	10.0119	1.60553	0.001	0.001	0.001	12.14	0.001	0.001	0.001	0.001	0.001	0.001	0.001	0.001	0.001	0.001	0.001	0.001
TCONS_00000468	XLOC_000369	BnaA01g09970D|BnaA01g09970D	j	15.4703	18.1484	0.001	6.71324	10.4577	13.1969	9.92626	0.001	15.6927	0.001	19.4289	15.225	11.9994	15.2403	17.6499	17.8186	20.3629	0.001
TCONS_00000469	XLOC_000371	BnaA01g10020D|BnaA01g10020D	j	1.60533	0.001	0.001	0.001	9.93327	0.001	9.10776	0.001	1.44766	2.07063	0.001	0.001	0.001	0.001	0.001	1.1972	0.001	0.001
TCONS_00000470	XLOC_000372	BnaA01g10040D|BnaA01g10040D	c	1.09834	0.001	0.001	2.12849	0.001	0.001	0.001	0.001	0.001	0.001	0.001	0.001	0.001	0.001	0.001	0.001	0.001	0.001
TCONS_00000471	XLOC_000372	BnaA01g10040D|BnaA01g10040D	j	0.871365	0.001	0.001	0.001	0.001	0.001	0.001	0.001	0.001	0.001	0.001	0.001	0.001	0.001	0.001	0.001	0.001	0.001
TCONS_00000472	XLOC_000372	BnaA01g10040D|BnaA01g10040D	j	0.622053	0.001	0.001	0.001	0.001	0.001	0.001	0.001	0.001	0.001	0.001	0.001	0.001	0.001	0.001	0.001	0.001	0.001
TCONS_00000473	XLOC_000372	BnaA01g10040D|BnaA01g10040D	o	0.926754	0.001	0.001	4.01253	0.001	0.001	0.001	0.001	0.001	0.001	0.001	0.001	0.001	2.31438	0.001	0.001	0.001	0.001
TCONS_00000474	XLOC_000373	BnaA01g10050D|BnaA01g10050D	j	0.7315	0.001	0.001	0.001	0.001	0.001	0.001	0.001	0.001	0.001	0.001	0.001	0.001	0.001	0.001	0.001	0.001	0.001
TCONS_00000475	XLOC_000373	BnaA01g10050D|BnaA01g10050D	j	3.21504	6.53647	0.001	0.001	6.18193	0.001	6.49005	0.001	2.34734	1.29593	0.001	0.906556	0.001	2.24095	0.001	0.001	0.001	0.001
TCONS_00000476	XLOC_000373	BnaA01g10050D|BnaA01g10050D	j	7.0485	0.001	0.001	0.001	0.001	0.001	0.001	0.001	0.001	0.001	0.001	0.001	0.001	0.001	0.001	0.001	0.001	0.001
TCONS_00000477	XLOC_000374	BnaA01g10060D|BnaA01g10060D	j	2.24087	0.001	0.001	0.001	0.001	0.001	0.001	0.001	0.001	0.001	0.001	0.001	0.001	0.001	0.001	0.001	0.001	0.001
TCONS_00000478	XLOC_000374	BnaA01g10060D|BnaA01g10060D	o	2.45413	0.001	0.001	0.001	0.001	0.001	0.001	0.001	0.001	0.001	0.001	0.001	0.001	0.001	0.001	0.001	0.001	0.001
TCONS_00000479	XLOC_000376	BnaA01g10100D|BnaA01g10100D	j	12.2703	0.001	0.001	11.2996	10.4458	0.001	0.001	0.001	0.001	0.001	0.001	0.001	0.001	0.001	0.001	0.001	0.001	0.001
TCONS_00000480	XLOC_000376	BnaA01g10100D|BnaA01g10100D	j	4.63795	0.001	0.001	0.001	0.001	0.001	0.001	0.001	0.001	0.001	0.001	0.001	0.001	0.001	0.001	0.001	0.001	0.001
TCONS_00000481	XLOC_000377	BnaA01g10130D|BnaA01g10130D	=	2.76952	0.001	0.001	0.001	0.001	0.001	0.001	0.001	0.001	0.001	0.001	0.001	0.001	0.001	0.001	0.001	0.001	0.001
TCONS_00000482	XLOC_000378	BnaA01g10200D|BnaA01g10200D	.	1.50736	0.001	0.001	0.001	1.05353	0.001	1.06103	0.001	0.001	1.23135	1.5396	0.001	0.001	2.51221	0.001	0.962094	0.70025	1.28999
TCONS_00000483	XLOC_000379	BnaA01g10260D|BnaA01g10260D	=	1.54474	0.001	0.001	0.001	1.41157	0.001	0.001	0.001	0.001	0.001	0.001	0.001	0.001	0.001	0.001	0.001	0.001	0.001
TCONS_00000484	XLOC_000380	BnaA01g10310D|BnaA01g10310D	.	1.80839	0.001	0.001	0.001	1.62511	0.001	0.001	0.001	1.7824	0.001	0.001	0.001	0.001	0.001	0.001	0.001	0.001	0.001
TCONS_00000485	XLOC_000381	BnaA01g10320D|BnaA01g10320D	=	83.358	98.7517	0.001	0.001	0.001	66.8412	0.001	0.001	7.78015	3.60053	10.1079	30.314	22.2837	6.48556	10.6561	7.34569	17.5093	5.83947
TCONS_00000486	XLOC_000382	-	.	2.60369	0.001	0.001	0.001	0.001	0.001	0.001	0.001	0.759082	0.001	0.001	0.001	0.001	0.001	0.001	0.001	0.001	0.001
TCONS_00000487	XLOC_000382	-	u	1.07173	0.001	0.001	0.001	0.001	0.001	0.001	0.001	0.001	0.001	0.001	0.001	0.001	0.001	0.001	0.001	0.001	0.001
TCONS_00000488	XLOC_000383	BnaA01g10350D|BnaA01g10350D	=	0.976135	3.03436	0.001	0.001	0.001	3.21292	0.001	0.001	0.001	0.001	0.001	0.001	0.001	0.001	0.001	0.001	1.09796	0.001
TCONS_00000489	XLOC_000384	BnaA01g10370D|BnaA01g10370D	=	5.35592	5.23518	11.5119	12.4731	13.9645	0.001	11.509	0.001	15.8521	19.5823	18.9562	11.7515	8.25381	14.799	16.3547	15.8925	0.001	0.001
TCONS_00000490	XLOC_000385	BnaA01g10420D|BnaA01g10420D	=	45.9221	42.2081	0.001	0.001	4.04108	6.99805	0.001	0.001	0.001	0.001	0.001	0.001	0.001	0.001	6.72948	4.78974	0.001	4.99904
TCONS_00000491	XLOC_000387	BnaA01g10460D|BnaA01g10460D	=	0.98957	11.917	3.92886	3.75607	2.37083	0.001	3.4811	0.001	0.001	0.001	1.64257	0.932217	0.001	0.001	2.19555	0.808599	8.04466	3.90513
TCONS_00000492	XLOC_000388	BnaA01g10490D|BnaA01g10490D	j	8.02469	0.001	0.001	0.001	0.001	0.001	0.001	0.001	0.001	0.001	0.001	0.001	0.001	0.001	0.001	0.001	0.001	0.001
TCONS_00000493	XLOC_000389	BnaA01g10500D|BnaA01g10500D	=	6.30193	2.21441	1.35199	0.001	9.04124	7.11163	8.00019	20.2528	4.77429	5.57855	5.96956	3.46944	0.001	6.06283	6.21822	5.51109	5.44467	5.33556
TCONS_00000494	XLOC_000389	BnaA01g10500D|BnaA01g10500D	j	4.14477	0.001	0.001	0.001	0.001	0.001	0.001	0.001	0.001	0.001	0.001	0.001	0.001	0.001	0.001	0.001	0.001	0.001
TCONS_00000495	XLOC_000389	BnaA01g10500D|BnaA01g10500D	i	13.3439	0.001	0.001	0.001	0.001	0.001	0.001	0.001	0.001	0.001	0.001	0.001	0.001	0.001	0.001	0.001	0.001	0.001
TCONS_00000496	XLOC_000390	BnaA01g10510D|BnaA01g10510D	j	0.813066	0.001	0.001	0.001	0.001	0.001	0.001	0.001	0.001	0.001	0.001	0.001	0.001	0.001	0.001	0.001	0.001	0.001
TCONS_00000497	XLOC_000390	BnaA01g10510D|BnaA01g10510D	e	0.507065	2.97305	0.001	0.001	0.001	0.001	0.001	0.001	0.001	0.001	0.001	0.001	0.001	0.001	0.001	0.001	0.001	0.001
TCONS_00000498	XLOC_000390	BnaA01g10510D|BnaA01g10510D	j	2.16629	0.001	0.001	0.001	0.001	0.001	0.001	0.001	3.91236	0.001	0.001	0.001	0.001	0.001	0.001	0.001	0.001	0.001
TCONS_00000499	XLOC_000390	BnaA01g10510D|BnaA01g10510D	.	2.06741	0.001	4.77995	3.47376	0.001	0.001	3.48412	0.001	0.001	0.001	0.001	0.001	0.001	0.001	0.001	0.001	0.001	0.001
TCONS_00000500	XLOC_000392	BnaA01g10530D|BnaA01g10530D	j	0.52383	0.001	0.001	0.001	0.001	0.001	0.001	0.001	0.001	0.001	0.001	0.001	0.001	0.001	0.001	0.001	0.001	0.001
TCONS_00000501	XLOC_000392	BnaA01g10530D|BnaA01g10530D	j	2.51786	0.001	0.001	0.001	0.001	0.001	0.001	0.001	0.001	0.001	0.001	0.001	0.001	0.001	0.001	0.001	0.001	0.001
TCONS_00000502	XLOC_000393	BnaA01g10540D|BnaA01g10540D	j	1.98692	0.001	0.001	0.001	0.001	0.001	0.001	0.001	0.001	0.001	0.001	0.001	0.001	0.001	0.001	0.001	0.001	0.001
TCONS_00000503	XLOC_000393	BnaA01g10550D|BnaA01g10550D	.	11.4234	12.4483	0.001	62.483	51.6434	3.12765	0.001	49.2206	77.0101	0.001	81.2859	27.5876	34.0719	94.1457	81.6252	0.001	51.3111	0.001
TCONS_00000504	XLOC_000394	BnaA01g10580D|BnaA01g10580D	j	23.4036	0.001	0.001	22.6751	0.001	35.7484	13.0279	0.001	5.45494	0.001	0.001	0.001	0.001	0.001	0.001	0.001	0.001	0.001
TCONS_00000505	XLOC_000394	BnaA01g10580D|BnaA01g10580D	c	55.4767	17.3961	0.001	59.0938	19.711	49.7343	17.2073	0.001	0.001	0.001	0.001	0.001	0.001	0.001	0.001	0.001	0.001	0.001
TCONS_00000506	XLOC_000395	BnaA01g10590D|BnaA01g10590D	j	2.87804	0.001	0.001	0.001	5.36491	0.001	0.001	0.001	0.001	0.001	0.001	0.001	0.001	0.001	0.001	0.001	0.001	0.001
TCONS_00000507	XLOC_000395	BnaA01g10590D|BnaA01g10590D	c	5.37547	0.001	0.001	0.001	0.001	0.001	0.001	0.001	0.001	0.001	5.29786	0.001	0.001	0.001	0.001	0.001	0.001	0.001
TCONS_00000508	XLOC_000396	BnaA01g10620D|BnaA01g10620D	x	5.13524	0.001	0.001	0.001	0.001	0.001	7.40714	0.001	0.001	0.001	19.4438	63.9186	102.947	0.001	29.3903	0.001	56.3607	0.001
TCONS_00000509	XLOC_000397	BnaA01g10660D|BnaA01g10660D	c	2.45663	0.001	0.001	0.001	0.001	0.001	0.001	0.001	0.001	0.001	0.001	0.001	0.001	0.001	0.001	0.001	0.001	0.001
TCONS_00000510	XLOC_000398	BnaA01g10670D|BnaA01g10670D	c	3.80006	0.001	0.001	0.001	2.59785	0.001	0.001	0.001	0.001	0.001	0.001	0.001	0.001	0.001	3.03008	0.001	0.001	0.001
TCONS_00000511	XLOC_000398	BnaA01g10670D|BnaA01g10670D	j	1.82398	0.001	0.001	0.001	1.02028	6.36491	2.57585	0.001	0.001	0.001	0.001	0.001	0.001	0.001	0.001	0.001	0.001	0.001
TCONS_00000512	XLOC_000400	BnaA01g10750D|BnaA01g10750D	=	13.6258	18.0885	0.001	0.001	1.79463	0.001	4.64352	0.001	8.11114	12.8459	9.54513	4.12922	6.52178	0.001	6.91068	4.18293	6.99474	10.613
TCONS_00000513	XLOC_000400	BnaA01g10750D|BnaA01g10750D	j	13.5897	0.001	0.001	0.001	0.001	0.001	0.001	0.001	0.001	0.001	0.001	0.001	0.001	0.001	0.001	0.001	0.001	0.001
TCONS_00000514	XLOC_000400	BnaA01g10750D|BnaA01g10750D	e	6.03156	9.38449	5.31002	9.19849	6.85577	16.2978	3.37137	0.001	10.323	8.6919	8.95648	9.37462	3.70452	27.9811	16.2122	11.8894	11.9662	19.0201
TCONS_00000515	XLOC_000402	BnaA01g10800D|BnaA01g10800D	=	6.07384	0.001	5.55325	0.001	3.16168	12.235	5.44121	0.001	25.48	27.218	26.9018	0.001	15.3787	28.9441	27.47	31.1683	23.2872	18.0223
TCONS_00000516	XLOC_000404	-	.	3.14449	0.001	3.84588	8.08897	1.40672	0.001	0.61262	0.001	11.3645	11.7422	2.93499	0.001	3.61506	13.9895	10.2761	2.77049	4.88245	0.001
TCONS_00000517	XLOC_000405	BnaA01g10960D|BnaA01g10960D	j	0.882753	0.001	0.001	0.001	0.001	0.001	0.001	0.001	0.001	0.001	0.001	0.001	0.001	0.001	0.001	0.001	0.001	0.001
TCONS_00000518	XLOC_000405	BnaA01g10960D|BnaA01g10960D	.	1.3545	5.2274	8.7742	9.05193	3.31509	0.001	0.001	0.001	0.001	0.001	0.001	0.001	0.001	0.001	0.001	0.001	2.95293	0.001
TCONS_00000519	XLOC_000406	BnaA01g10970D|BnaA01g10970D	.	0.73027	0.001	0.001	0.001	0.916195	0.001	1.05094	0.001	1.39168	1.85804	1.7224	0.001	1.74729	2.60574	2.24853	1.28689	1.03709	0.001
TCONS_00000520	XLOC_000401	BnaA01g11000D|BnaA01g11000D	=	12.3987	6.01369	13.2871	0.001	0.001	32.2088	0.001	0.001	65.0213	102.725	66.9287	19.3056	162.19	83.6678	84.0254	93.2413	42.2443	0.001
TCONS_00000521	XLOC_000401	BnaA01g11000D|BnaA01g11000D	j	4.28809	0.001	0.001	0.001	0.001	0.001	0.001	0.001	0.001	0.001	0.001	0.001	0.001	0.001	0.001	0.001	0.001	0.001
TCONS_00000522	XLOC_000408	BnaA01g11020D|BnaA01g11020D	o	1.03549	0.001	0.001	0.001	0.001	0.001	0.001	0.001	0.001	0.001	0.001	0.001	0.001	0.001	0.001	0.001	0.001	0.001
TCONS_00000523	XLOC_000408	BnaA01g11020D|BnaA01g11020D	j	4.0214	0.001	0.001	0.001	0.001	0.001	0.001	0.001	0.001	0.001	0.001	0.001	0.001	0.001	0.001	0.001	0.001	0.001
TCONS_00000524	XLOC_000409	BnaA01g11060D|BnaA01g11060D	j	2.1836	0.001	0.001	0.001	0.001	0.001	0.001	0.001	0.001	0.001	0.001	0.001	0.001	0.001	0.001	0.001	0.001	0.001
TCONS_00000525	XLOC_000409	BnaA01g11060D|BnaA01g11060D	c	15.7388	0.001	0.001	0.001	0.001	0.001	0.001	0.001	0.001	0.001	0.001	0.001	0.001	0.001	0.001	0.001	0.001	0.001
TCONS_00000526	XLOC_000409	BnaA01g11060D|BnaA01g11060D	j	39.6027	0.001	0.001	0.001	15.2913	0.001	0.001	0.001	0.001	0.001	0.001	0.001	0.001	0.001	0.001	0.001	0.001	0.001
TCONS_00000527	XLOC_000409	BnaA01g11070D|BnaA01g11070D	j	6.49761	5.37703	0.001	0.001	3.76383	0.001	0.001	0.001	0.001	0.001	0.001	0.001	0.001	0.001	0.001	0.001	0.001	0.001
TCONS_00000528	XLOC_000409	BnaA01g11070D|BnaA01g11070D	j	3.18696	0.001	0.001	0.001	0.001	0.001	0.001	0.001	0.001	0.001	0.001	0.001	0.001	0.001	0.001	0.001	0.001	0.001
TCONS_00000529	XLOC_000409	BnaA01g11070D|BnaA01g11070D	j	0.916091	0.001	0.001	0.001	0.001	0.001	0.001	0.001	0.001	0.001	0.001	0.001	0.001	0.001	0.001	0.001	0.001	0.001
TCONS_00000530	XLOC_000410	BnaA01g11090D|BnaA01g11090D	c	4.02715	4.35135	0.001	0.001	0.001	0.001	0.001	0.001	0.001	0.001	0.001	0.001	0.001	0.001	3.93043	0.001	0.001	0.001
TCONS_00000531	XLOC_000410	BnaA01g11090D|BnaA01g11090D	j	0.970277	0.001	0.001	0.001	0.001	0.001	0.001	0.001	0.001	0.001	0.001	0.001	0.001	0.001	0.001	0.001	0.001	0.001
TCONS_00000532	XLOC_000412	BnaA01g11130D|BnaA01g11130D	=	4.43382	1.73957	12.8718	3.30852	10.0915	0.001	16.8228	0.001	14.1458	14.4984	17.0793	3.22516	2.3522	16.3956	12.4937	15.3837	0.001	0.001
TCONS_00000533	XLOC_000413	BnaA01g11190D|BnaA01g11190D	=	26.253	6.10371	218.336	224.919	136.348	2.84843	74.6012	320.702	38.2546	49.7296	44.1476	11.5708	10.4261	67.4868	32.6417	45.8588	5.85895	0.001
TCONS_00000534	XLOC_000416	BnaA01g11310D|BnaA01g11310D	=	21.8116	0.001	17.891	0.001	16.295	15.0694	29.1134	29.0021	22.0221	0.001	21.1951	0.001	6.97274	25.9697	0.001	27.0017	15.6215	17.7011
TCONS_00000535	XLOC_000417	BnaA01g11320D|BnaA01g11320D	c	4.17195	0.001	0.001	0.001	0.001	0.001	0.001	0.001	0.001	0.001	0.001	0.001	0.001	0.001	0.001	0.001	0.001	0.001
TCONS_00000536	XLOC_000417	BnaA01g11320D|BnaA01g11320D	j	4.13068	0.001	0.001	0.001	0.001	0.001	0.001	0.001	0.001	0.001	0.001	0.001	0.001	0.001	0.001	0.001	0.001	0.001
TCONS_00000537	XLOC_000421	BnaA01g11430D|BnaA01g11430D	j	12.3984	0.001	0.001	25.5946	7.20326	0.001	0.001	0.001	12.7863	0.001	13.7445	0.001	0.001	0.001	0.001	10.9372	0.001	0.001
TCONS_00000538	XLOC_000424	BnaA01g11500D|BnaA01g11500D	c	9.85282	12.8169	0.001	0.001	0.001	0.001	0.001	0.001	0.001	0.001	0.001	0.001	0.001	0.001	0.001	0.001	0.001	0.001
TCONS_00000539	XLOC_000425	BnaA01g11520D|BnaA01g11520D	.	5.25738	5.88978	4.28237	5.10317	3.23773	2.04158	2.86658	8.47815	4.45445	3.68905	4.45022	3.17934	2.44923	5.13515	4.72893	4.47184	4.44541	5.57936
TCONS_00000540	XLOC_000427	BnaA01g11550D|BnaA01g11550D	=	1.5687	2.14163	0.001	0.001	1.68543	0.001	1.51189	0.001	10.2794	10.8248	9.01062	6.32846	12.22	19.015	10.9062	10.9455	9.22204	9.57724
TCONS_00000541	XLOC_000429	BnaA01g11620D|BnaA01g11620D	j	7.54348	8.68924	6.75264	0.001	6.39189	0.001	8.83904	0.001	9.44869	9.86271	10.8839	0.001	13.1642	0.001	0.001	12.0443	6.96448	7.36358
TCONS_00000542	XLOC_000429	BnaA01g11630D|BnaA01g11630D	j	16.4288	9.34403	0.001	0.001	6.36755	0.001	0.001	0.001	0.001	0.001	0.001	0.001	0.001	0.001	0.001	0.001	0.001	0.001
TCONS_00000543	XLOC_000430	BnaA01g11680D|BnaA01g11680D	j	1.21826	0.001	0.001	0.001	0.001	0.001	0.001	0.001	0.001	0.001	0.001	0.001	0.001	0.001	0.001	0.001	0.001	0.001
TCONS_00000544	XLOC_000433	BnaA01g11790D|BnaA01g11790D	.	1.30837	0.001	0.001	0.001	0.001	1.93759	0.001	0.001	0.001	0.001	0.001	0.001	0.001	0.001	0.001	0.001	0.001	0.001
TCONS_00000545	XLOC_000433	BnaA01g11790D|BnaA01g11790D	j	0.820749	0.001	0.001	0.001	0.001	0.001	0.001	0.001	0.001	0.001	0.001	0.001	0.001	0.001	0.001	0.001	0.001	0.001
TCONS_00000546	XLOC_000433	BnaA01g11790D|BnaA01g11790D	c	4.6568	0.001	0.001	0.001	0.001	0.001	0.001	0.001	0.001	0.001	0.001	0.001	0.001	0.001	0.001	0.001	0.001	0.001
TCONS_00000547	XLOC_000440	BnaA01g11990D|BnaA01g11990D	j	3.19668	0.001	0.001	0.001	0.001	0.001	0.001	0.001	0.001	0.001	0.001	0.001	0.001	0.001	0.001	0.001	0.001	0.001
TCONS_00000548	XLOC_000441	BnaA01g12090D|BnaA01g12090D	=	3.69831	3.17009	8.80982	0.001	15.54	0.001	8.16619	19.8451	37.8053	38.9918	41.8244	0.001	7.71063	34.9811	32.3578	24.7996	0.001	0.001
TCONS_00000549	XLOC_000441	BnaA01g12090D|BnaA01g12090D	i	1.8862	0.001	0.001	0.001	0.001	0.001	0.001	0.001	0.001	0.001	0.001	0.001	0.001	0.001	0.001	0.001	0.001	0.001
TCONS_00000550	XLOC_000441	BnaA01g12090D|BnaA01g12090D	.	4.09253	3.48818	10.8156	0.001	13.4124	0.001	10.8061	17.7999	0.001	0.001	0.001	2.66802	0.001	0.001	0.001	0.001	0.001	0.001
TCONS_00000551	XLOC_000442	BnaA01g12110D|BnaA01g12110D	=	0.954313	0.001	0.001	0.001	1.86105	0.001	0.001	0.001	0.001	2.70279	2.19646	2.46327	3.19241	3.74609	2.61252	3.44756	0.001	0.001
TCONS_00000552	XLOC_000443	BnaA01g12120D|BnaA01g12120D	=	7.35472	0.001	0.001	12.1935	3.17042	0.001	2.60452	0.001	4.10669	6.73544	7.38731	22.547	14.7734	6.94934	5.04924	0.001	3.13217	4.66377
TCONS_00000553	XLOC_000443	BnaA01g12120D|BnaA01g12120D	j	6.16129	8.0611	0.001	3.56723	3.04863	4.02869	2.33848	0.001	1.16774	0.001	0.001	0.001	0.001	0.001	0.001	3.12262	0.001	0.001
TCONS_00000554	XLOC_000444	BnaA01g12140D|BnaA01g12140D	=	2.87796	2.22031	0.001	0.001	3.09356	0.001	9.56509	0.001	0.001	0.001	0.001	0.001	0.001	0.001	0.001	0.001	0.001	0.001
TCONS_00000555	XLOC_000444	BnaA01g12140D|BnaA01g12140D	j	15.4779	0.001	12.4267	9.7439	3.75557	0.001	0.001	0.001	33.0599	29.2696	32.7957	25.2107	35.231	30.1516	27.3666	20.9219	20.1552	15.732
TCONS_00000556	XLOC_000445	BnaA01g12170D|BnaA01g12170D	c	0.967824	0.001	0.001	0.001	0.001	0.001	0.001	0.001	0.001	0.001	0.001	0.001	0.001	0.001	0.001	0.001	0.001	0.001
TCONS_00000557	XLOC_000446	BnaA01g12200D|BnaA01g12200D	c	9.53474	0.001	6.41554	0.001	0.001	0.001	0.001	0.001	18.1785	0.001	0.001	0.001	0.001	0.001	0.001	0.001	0.001	0.001
TCONS_00000558	XLOC_000446	BnaA01g12200D|BnaA01g12200D	o	5.0086	0.001	0.001	0.001	0.001	0.001	0.001	0.001	0.001	0.001	0.001	0.001	0.001	0.001	0.001	0.001	0.001	0.001
TCONS_00000559	XLOC_000449	BnaA01g12340D|BnaA01g12340D	=	18.9374	37.1052	0.001	0.001	2.0508	89.4955	0.605802	0.001	4.17039	1.58467	0.001	3.15943	9.23075	4.85785	2.00238	3.4763	3.57549	2.90268
TCONS_00000560	XLOC_000450	BnaA01g12360D|BnaA01g12360D	j	8.42131	0.001	0.001	0.001	0.001	0.001	0.001	0.001	0.001	0.001	0.001	0.001	0.001	0.001	0.001	0.001	0.001	0.001
TCONS_00000561	XLOC_000451	BnaA01g12380D|BnaA01g12380D	e	44.963	60.0016	24.9982	13.0061	21.3482	164.575	31.3107	37.859	52.2284	44.0026	48.4059	57.0023	78.4658	49.3503	66.1034	52.0987	138.276	146.705
TCONS_00000562	XLOC_000451	BnaA01g12380D|BnaA01g12380D	.	71.9192	80.6145	49.8648	43.6905	34.8025	220.448	46.5703	46.271	55.9987	45.6254	52.7871	74.733	78.6379	57.1203	77.4111	72.125	42.5517	48.9661
TCONS_00000563	XLOC_000452	BnaA01g12390D|BnaA01g12390D	j	1.35677	0.001	0.001	0.001	0.001	0.001	0.001	0.001	0.001	0.001	0.001	0.001	0.001	0.001	0.001	0.001	0.001	0.001
TCONS_00000564	XLOC_000452	BnaA01g12390D|BnaA01g12390D	c	3.35524	0.001	3.65792	0.001	0.001	0.001	5.02075	0.001	0.001	0.001	0.001	0.001	0.001	0.001	0.001	0.001	0.001	0.001
TCONS_00000565	XLOC_000454	BnaA01g12460D|BnaA01g12460D	.	0.980072	0.001	0.001	0.001	0.001	0.001	0.427465	0.001	0.001	0.001	0.001	0.001	0.001	0.001	0.001	0.001	0.001	0.001
TCONS_00000566	XLOC_000455	BnaA01g12470D|BnaA01g12470D	.	1.22256	0.001	0.001	0.001	0.910275	0.001	0.961068	0.001	1.6405	2.594	3.12544	1.56491	2.30864	3.29753	3.22393	1.67744	1.22203	1.73965
TCONS_00000567	XLOC_000453	BnaA01g12520D|BnaA01g12520D	.	3.59056	3.2528	0.001	0.001	0.001	0.001	1.6356	0.001	1.62037	1.02447	2.88925	0.001	0.001	2.05418	0.001	1.66688	0.001	0.001
TCONS_00000568	XLOC_000453	BnaA01g12520D|BnaA01g12520D	j	1.41773	0.001	0.001	0.001	0.001	0.001	2.51342	0.001	0.001	0.001	0.001	0.001	0.001	0.001	0.001	0.001	0.001	0.001
TCONS_00000569	XLOC_000456	BnaA01g12540D|BnaA01g12540D	j	53.4954	18.2271	342.279	348.926	338.921	6.94812	424.469	301.434	43.5055	53.0986	50.0932	11.042	12.5872	54.19	0.001	46.9097	0.001	17.9689
TCONS_00000570	XLOC_000457	BnaA01g12560D|BnaA01g12560D	=	4.64001	0.001	0.001	0.001	1.09607	0.001	1.529	0.001	2.69282	2.11979	0.001	0.001	0.001	2.31574	1.94574	2.19335	0.001	0.001
TCONS_00000571	XLOC_000458	BnaA01g12590D|BnaA01g12590D	c	4.26294	0.001	0.001	0.001	0.001	0.001	0.001	0.001	0.001	0.001	0.001	0.001	0.001	0.001	0.001	0.001	0.001	0.001
TCONS_00000572	XLOC_000458	BnaA01g12590D|BnaA01g12590D	j	3.07027	0.001	0.001	0.001	0.001	0.001	0.001	0.001	0.001	0.001	0.001	0.001	0.001	0.001	0.001	0.001	0.001	0.001
TCONS_00000573	XLOC_000458	BnaA01g12590D|BnaA01g12590D	j	1.12498	0.001	0.001	0.001	0.001	0.001	0.001	0.001	0.001	0.001	0.001	0.001	0.001	0.001	0.001	0.001	0.001	0.001
TCONS_00000574	XLOC_000459	BnaA01g12660D|BnaA01g12660D	j	9.186	18.4769	0.001	0.001	0.001	0.001	0.001	0.001	0.001	0.001	0.001	1.2765	0.001	0.001	0.001	2.91743	0.001	0.001
TCONS_00000575	XLOC_000459	BnaA01g12660D|BnaA01g12660D	j	11.6719	13.7255	0.001	0.001	11.0789	0.001	0.001	0.001	0.001	0.001	0.001	0.001	0.001	0.001	0.001	0.001	0.001	0.001
TCONS_00000576	XLOC_000461	BnaA01g12730D|BnaA01g12730D	j	1.30878	0.001	0.001	0.001	0.001	0.001	0.001	0.001	0.001	0.001	0.001	0.001	0.001	0.001	0.001	0.001	0.001	0.001
TCONS_00000577	XLOC_000461	BnaA01g12730D|BnaA01g12730D	j	1.39788	0.001	0.001	0.001	0.001	0.001	0.001	0.001	0.001	0.001	0.001	0.001	0.001	0.001	0.001	0.001	0.001	0.001
TCONS_00000578	XLOC_000462	BnaA01g12840D|BnaA01g12840D	=	6.20716	7.12276	0.001	0.001	0.644791	13.2343	0.001	0.001	0.001	0.001	0.001	0.965337	1.48486	0.001	0.001	0.001	4.06395	1.33464
TCONS_00000579	XLOC_000463	BnaA01g12860D|BnaA01g12860D	=	0.92896	1.43108	0.001	2.04728	2.52106	0.001	2.37858	0.001	2.40386	2.19668	1.86028	0.992399	0.001	2.40345	2.96876	1.70504	6.80222	5.93194
TCONS_00000580	XLOC_000464	BnaA01g12870D|BnaA01g12870D	e	1.56896	0.001	0.001	0.001	0.001	0.001	0.001	0.001	0.001	0.001	0.001	0.001	0.001	0.001	0.001	0.001	0.001	0.001
TCONS_00000581	XLOC_000464	BnaA01g12870D|BnaA01g12870D	j	0.631281	0.001	0.001	0.001	0.77822	0.001	0.001	0.001	0.001	0.001	0.001	0.001	0.001	0.001	0.001	0.001	0.001	0.001
TCONS_00000582	XLOC_000464	BnaA01g12870D|BnaA01g12870D	j	0.994991	0.001	0.001	0.001	0.001	0.001	0.001	0.001	0.001	0.001	0.001	0.001	0.001	0.001	0.001	0.001	0.001	0.001
TCONS_00000583	XLOC_000464	BnaA01g12870D|BnaA01g12870D	j	1.51957	0.001	0.001	0.001	0.001	0.001	0.001	0.001	0.001	0.001	0.001	0.001	0.001	0.001	0.001	0.001	0.001	0.001
TCONS_00000584	XLOC_000464	BnaA01g12870D|BnaA01g12870D	o	0.917899	0.001	0.001	0.001	0.001	0.001	0.001	0.001	0.001	0.001	0.001	0.001	0.001	0.001	0.001	0.001	0.001	0.001
TCONS_00000585	XLOC_000465	BnaA01g12890D|BnaA01g12890D	=	58.5661	40.4081	62.2377	5.27538	14.9397	3.83339	0.001	23.7183	328.851	428.077	371.137	672.62	607.896	1151.21	1082.03	643.403	519.575	280.298
TCONS_00000586	XLOC_000467	BnaA01g12930D|BnaA01g12930D	j	4.16744	0.001	0.001	0.001	0.001	0.001	0.001	0.001	0.001	0.001	0.001	0.001	0.001	0.001	0.001	0.001	0.001	0.001
TCONS_00000587	XLOC_000468	BnaA01g12950D|BnaA01g12950D	j	0.811522	0.001	0.001	0.001	0.001	0.001	0.001	0.001	0.001	0.001	0.001	0.001	0.001	0.001	0.001	0.001	0.001	0.001
TCONS_00000588	XLOC_000468	BnaA01g12950D|BnaA01g12950D	j	0.849843	0.001	0.001	0.001	0.001	0.001	0.001	0.001	0.001	0.001	0.001	0.001	0.001	0.001	0.001	0.001	0.001	0.001
TCONS_00000589	XLOC_000470	BnaA01g13000D|BnaA01g13000D	j	0.86946	0.001	0.001	0.001	0.001	1.94584	0.001	0.001	1.44967	0.001	1.79925	0.001	2.57304	0.001	0.001	1.23333	0.001	0.001
TCONS_00000590	XLOC_000470	BnaA01g13000D|BnaA01g13000D	=	1.78888	3.03833	8.44588	15.5974	5.93311	1.67508	7.94016	27.2717	9.92916	13.2288	10.0694	7.57688	8.61344	16.0037	8.76461	7.73024	9.94479	6.60044
TCONS_00000591	XLOC_000471	BnaA01g13040D|BnaA01g13040D	c	31.0018	0.001	0.001	0.001	0.001	0.001	70.9068	0.001	0.001	0.001	0.001	0.001	0.001	0.001	0.001	0.001	0.001	0.001
TCONS_00000592	XLOC_000472	BnaA01g13080D|BnaA01g13080D	j	17.9697	0.001	11.4071	13.4308	4.49711	3.76269	0.001	0.001	30.9795	46.1992	36.1009	23.791	28.5734	47.122	52.8655	44.0956	5.0631	6.76895
TCONS_00000593	XLOC_000474	BnaA01g13170D|BnaA01g13170D	e	30.6275	34.1989	13.8767	8.27162	11.3997	21.1532	12.2909	30.4575	32.3403	42.838	36.5985	98.1142	98.4676	36.653	48.666	41.3718	60.2276	65.6558
TCONS_00000594	XLOC_000476	BnaA01g13280D|BnaA01g13280D	=	112.714	208.374	0.001	0.001	14.0693	56.0952	15.0649	0.001	1.45152	0.001	0.001	1.53064	0.001	0.001	0.001	2.84433	0.001	2.83032
TCONS_00000595	XLOC_000478	BnaA01g13310D|BnaA01g13310D	=	50.0128	51.0747	38.0278	32.9201	80.45	55.8799	58.3289	76.0357	157.701	213.744	180.437	160.448	159.45	185.17	180.371	168.956	103.48	129.445
TCONS_00000596	XLOC_000481	BnaA01g13390D|BnaA01g13390D	c	34.9006	18.4796	0.001	0.001	0.001	40.0637	0.001	21.2036	0.001	0.001	0.001	0.001	0.001	0.001	0.001	0.001	0.001	0.001
TCONS_00000597	XLOC_000482	BnaA01g13400D|BnaA01g13400D	j	1.46858	0.001	7.76035	4.68534	7.39363	0.001	0.001	0.001	0.001	0.001	10.6924	6.15899	6.95837	13.2793	10.3519	11.9349	0.001	0.001
TCONS_00000598	XLOC_000482	BnaA01g13400D|BnaA01g13400D	j	0.517677	0.001	0.001	0.001	0.001	0.001	0.001	0.001	0.001	0.001	0.001	0.001	0.001	0.001	0.001	0.001	0.001	0.001
TCONS_00000599	XLOC_000482	BnaA01g13400D|BnaA01g13400D	j	1.81842	0.001	0.001	0.001	0.001	0.001	0.001	0.001	0.001	0.001	0.001	0.001	0.001	0.001	0.001	0.001	0.001	0.001
TCONS_00000600	XLOC_000485	BnaA01g13480D|BnaA01g13480D	.	3.96256	0.001	0.001	0.001	10.6316	0.001	0.001	0.001	0.001	0.001	0.001	0.001	0.001	0.001	0.001	0.001	0.001	0.001
TCONS_00000601	XLOC_000485	BnaA01g13480D|BnaA01g13480D	j	2.67749	0.001	0.001	0.001	0.001	0.001	0.001	0.001	0.001	0.001	0.001	0.001	0.001	0.001	0.001	0.001	0.001	0.001
TCONS_00000602	XLOC_000487	BnaA01g13510D|BnaA01g13510D	.	13.6199	11.1334	0.001	0.001	0.001	20.1558	6.82461	0.001	13.6454	21.6033	17.5792	117.897	101.302	18.256	15.5225	16.859	62.0752	36.2437
TCONS_00000603	XLOC_000488	BnaA01g13520D|BnaA01g13520D	j	1.3751	0.001	0.001	0.001	2.79171	0.001	0.001	0.001	0.001	0.001	0.001	0.001	0.001	0.001	0.001	0.001	0.001	0.001
TCONS_00000604	XLOC_000489	BnaA01g13530D|BnaA01g13530D	j	2.27713	0.001	0.001	0.001	0.001	0.001	0.001	0.001	0.001	3.02336	4.69426	2.7186	0.001	0.001	0.001	0.001	0.001	0.001
TCONS_00000605	XLOC_000489	BnaA01g13530D|BnaA01g13530D	j	5.47172	0.001	0.001	0.001	11.97	0.001	0.001	0.001	3.25489	0.001	0.001	0.001	0.001	1.73241	0.001	3.17774	0.001	0.001
TCONS_00000606	XLOC_000489	BnaA01g13530D|BnaA01g13530D	j	1.19598	0.001	0.001	0.001	0.001	0.001	0.001	0.001	0.001	0.001	0.001	0.001	0.001	0.001	0.001	0.001	0.001	0.001
TCONS_00000607	XLOC_000490	BnaA01g13540D|BnaA01g13540D	=	32.8852	19.6896	13.471	0.001	0.001	0.001	0.001	6.04578	0.001	37.959	43.0037	20.9284	22.7149	29.2177	0.001	29.8056	0.001	21.4919
TCONS_00000608	XLOC_000490	BnaA01g13540D|BnaA01g13540D	j	18.4521	0.001	0.001	0.001	0.001	0.001	0.001	0.001	0.001	0.001	0.001	0.001	0.001	0.001	0.001	0.001	0.001	0.001
TCONS_00000609	XLOC_000490	BnaA01g13560D|BnaA01g13560D	j	0.446498	0.001	0.001	0.001	0.001	0.001	0.001	0.001	0.001	0.001	0.001	0.001	0.001	0.001	0.001	0.001	0.001	0.001
TCONS_00000610	XLOC_000490	BnaA01g13560D|BnaA01g13560D	j	0.446498	0.001	0.001	0.001	0.001	0.001	0.001	0.001	0.001	0.001	0.001	0.001	0.001	0.001	0.001	0.001	0.001	0.001
TCONS_00000611	XLOC_000490	BnaA01g13560D|BnaA01g13560D	j	1.77105	0.001	0.001	5.64357	0.001	0.001	0.001	0.001	0.001	0.001	0.001	0.001	0.001	0.001	0.001	0.001	0.001	0.001
TCONS_00000612	XLOC_000490	BnaA01g13560D|BnaA01g13560D	c	4.11205	0.001	0.001	14.836	0.001	0.001	0.001	0.001	0.001	0.001	0.001	0.001	0.001	0.001	0.001	0.001	0.001	6.70786
TCONS_00000613	XLOC_000491	BnaA01g13580D|BnaA01g13580D	j	0.957498	0.001	0.001	0.001	0.001	0.001	0.001	0.001	0.001	0.001	0.001	0.001	0.001	0.001	0.001	0.001	0.001	0.001
TCONS_00000614	XLOC_000492	BnaA01g13600D|BnaA01g13600D	=	5.20485	8.62262	0.001	0.001	0.001	0.001	0.001	0.001	0.001	0.001	0.001	0.001	0.001	0.001	0.001	0.001	0.001	0.001
TCONS_00000615	XLOC_000493	BnaA01g13610D|BnaA01g13610D	=	2.66249	0.770217	1.95976	0.001	2.44441	0.001	23.2774	0.001	1.64805	0.001	2.29006	0.001	0.001	0.001	0.001	1.38267	0.001	0.001
TCONS_00000616	XLOC_000494	BnaA01g13630D|BnaA01g13630D	j	26.1736	19.3305	0.001	0.001	0.001	0.001	0.001	0.001	0.001	20.1884	0.001	28.1541	0.001	0.001	0.001	0.001	0.001	0.001
TCONS_00000617	XLOC_000495	BnaA01g13640D|BnaA01g13640D	e	0.781014	0.001	0.001	0.001	0.001	0.001	0.001	0.001	0.001	0.001	0.001	0.001	0.001	0.001	0.001	0.001	0.001	0.001
TCONS_00000618	XLOC_000495	BnaA01g13640D|BnaA01g13640D	o	0.809632	0.001	0.001	0.001	0.001	0.001	0.001	0.001	0.001	0.001	0.001	0.001	0.001	0.001	0.001	0.001	0.001	0.001
TCONS_00000619	XLOC_000496	BnaA01g13650D|BnaA01g13650D	=	0.98917	2.00074	0.001	0.001	2.69719	0.001	2.41049	0.001	5.00067	6.87825	4.34612	0.001	3.70882	8.31241	0.001	6.76199	4.99229	0.001
TCONS_00000620	XLOC_000497	BnaA01g13690D|BnaA01g13690D	=	10.1389	6.20854	21.7261	30.6834	17.249	2.56605	26.8472	32.8705	48.4266	63.02	46.5702	21.5864	28.9184	49.8522	55.4946	49.3709	43.317	43.2225
TCONS_00000621	XLOC_000498	BnaA01g13700D|BnaA01g13700D	=	5.42057	9.50332	5.32737	6.20666	3.53007	0.001	0.001	0.001	34.7243	51.5047	34.8753	40.5908	50.3253	37.744	39.7882	37.9309	0.001	20.7486
TCONS_00000622	XLOC_000498	BnaA01g13700D|BnaA01g13700D	o	1.8781	0.001	0.001	1.91589	0.001	0.001	0.001	0.001	0.001	0.001	0.001	0.001	0.001	0.001	0.001	0.001	0.001	0.001
TCONS_00000623	XLOC_000498	BnaA01g13700D|BnaA01g13700D	o	4.46169	0.001	0.001	0.001	0.001	0.001	0.001	0.001	0.001	0.001	0.001	0.001	0.001	0.001	0.001	0.001	0.001	0.001
TCONS_00000624	XLOC_000499	BnaA01g13720D|BnaA01g13720D	.	2.5665	3.02507	4.94065	6.86732	0.001	0.001	4.81975	0.001	8.83142	6.47644	5.26751	3.25942	3.49613	6.57499	4.86411	6.74593	2.56759	2.04235
TCONS_00000625	XLOC_000499	BnaA01g13720D|BnaA01g13720D	e	1.90402	6.02028	3.31887	13.6033	0.001	0.001	0.001	0.001	5.89137	6.70342	6.34443	2.44054	0.001	8.8524	4.62298	2.62296	4.50526	0.001
TCONS_00000626	XLOC_000500	BnaA01g13770D|BnaA01g13770D	=	4.23335	4.45009	5.9657	6.71142	1.37527	0.001	5.20303	0.001	3.03719	7.76312	5.57649	6.81321	5.11231	0.001	5.26793	3.34107	0.001	0.001
TCONS_00000627	XLOC_000501	BnaA01g13780D|BnaA01g13780D	j	11.3811	0.001	0.001	0.001	0.001	5.15429	0.001	0.001	0.001	0.001	0.001	0.001	0.001	0.001	0.001	0.001	0.001	0.001
TCONS_00000628	XLOC_000502	BnaA01g13800D|BnaA01g13800D	=	28.3021	5.8581	0.001	0.001	7.99197	0.001	0.001	13.6488	13.2225	15.502	14.7358	7.581	7.97168	12.5807	14.0711	14.5316	0.001	14.9539
TCONS_00000629	XLOC_000503	BnaA01g13810D|BnaA01g13810D	=	36.5427	43.3349	0.001	0.001	0.001	208.442	0.001	0.001	14.0633	4.48885	10.0102	13.5408	56.7244	8.15303	13.1532	4.21973	20.7683	10.6271
TCONS_00000630	XLOC_000504	BnaA01g13850D|BnaA01g13850D	=	35.8823	45.3698	5.25963	0.001	4.29877	51.5827	7.80103	0.001	5.04239	4.50815	4.65452	14.9838	11.8613	0.001	0.001	5.26445	0.001	0.001
TCONS_00000631	XLOC_000504	BnaA01g13850D|BnaA01g13850D	j	42.2629	31.4098	0.001	0.001	3.11841	0.001	0.001	0.001	0.001	0.001	0.001	0.001	0.001	0.001	0.001	0.001	0.001	0.001
TCONS_00000632	XLOC_000504	BnaA01g13860D|BnaA01g13860D	j	1.80725	0.001	0.001	0.001	0.001	0.001	0.001	0.001	0.001	0.001	0.001	0.001	0.001	0.001	0.001	0.001	0.001	0.001
TCONS_00000633	XLOC_000504	BnaA01g13860D|BnaA01g13860D	=	11.2349	0.001	0.001	0.001	0.001	0.001	0.001	0.001	9.05512	7.57866	7.58126	10.4489	6.05861	6.27775	6.86846	6.21532	0.001	0.001
TCONS_00000634	XLOC_000505	BnaA01g13880D|BnaA01g13880D	=	18.1418	17.6069	0.001	0.001	0.001	0.001	5.18922	11.2982	13.332	3.60125	5.63086	22.9899	21.142	7.25054	0.001	8.05588	4.65096	0.001
TCONS_00000635	XLOC_000508	BnaA01g13930D|BnaA01g13930D	j	9.65648	0.001	0.001	0.001	0.001	0.001	0.001	0.001	0.001	0.001	0.001	0.001	0.001	0.001	0.001	0.001	0.001	0.001
TCONS_00000636	XLOC_000510	BnaA01g13970D|BnaA01g13970D	j	3.72293	1.91763	0.001	0.001	0.001	0.001	0.001	0.001	0.001	0.001	8.66132	0.001	0.001	0.001	0.001	6.08707	0.001	0.001
TCONS_00000637	XLOC_000510	BnaA01g13970D|BnaA01g13970D	c	22.9686	0.001	0.001	0.001	0.001	0.001	0.001	0.001	0.001	0.001	0.001	0.001	0.001	0.001	0.001	0.001	0.001	0.001
TCONS_00000638	XLOC_000511	BnaA01g14000D|BnaA01g14000D	.	4.25483	0.001	0.001	3.89033	2.46071	0.001	2.20602	0.001	0.001	0.001	0.001	0.001	0.001	0.001	0.001	0.001	2.08357	2.71998
TCONS_00000639	XLOC_000511	BnaA01g14000D|BnaA01g14000D	j	1.20143	0.001	0.001	0.001	0.001	0.001	0.001	0.001	0.001	0.001	0.001	0.001	0.001	0.001	0.001	0.001	0.001	0.001
TCONS_00000640	XLOC_000511	BnaA01g14000D|BnaA01g14000D	j	1.57418	0.001	0.001	0.001	0.001	0.001	0.001	0.001	0.001	0.001	0.001	0.001	0.001	0.001	0.001	0.001	0.001	0.001
TCONS_00000641	XLOC_000512	BnaA01g14040D|BnaA01g14040D	j	1.37178	0.001	0.001	0.001	0.001	0.001	0.001	0.001	0.001	0.001	0.001	0.001	0.001	0.001	0.001	0.001	0.001	0.001
TCONS_00000642	XLOC_000512	BnaA01g14040D|BnaA01g14040D	j	0.892747	0.001	0.001	0.001	0.001	0.001	0.001	0.001	0.001	0.001	0.001	0.001	0.001	0.001	0.001	0.001	0.001	0.001
TCONS_00000643	XLOC_000512	BnaA01g14040D|BnaA01g14040D	c	1.94528	0.001	0.001	0.001	0.001	0.001	0.001	0.001	0.001	0.001	0.001	0.001	0.001	0.001	0.001	0.001	0.001	0.001
TCONS_00000644	XLOC_000512	BnaA01g14040D|BnaA01g14040D	o	2.98513	0.001	0.001	0.001	0.001	0.001	0.001	0.001	0.001	0.001	0.001	0.001	0.001	0.001	0.001	0.001	0.001	0.001
TCONS_00000645	XLOC_000513	BnaA01g14050D|BnaA01g14050D	=	24.2816	26.1588	26.7519	0.001	43.2285	0.001	36.0122	0.001	46.7692	47.3781	46.7018	18.8876	15.6687	43.9425	40.8575	41.349	0.001	30.8793
TCONS_00000646	XLOC_000509	BnaA01g14150D|BnaA01g14150D	j	1.44008	0.001	0.001	0.001	0.001	0.001	0.001	0.001	0.001	0.001	0.001	0.001	0.001	0.001	0.001	0.001	0.001	0.001
TCONS_00000647	XLOC_000509	BnaA01g14150D|BnaA01g14150D	j	3.24443	0.001	0.001	0.001	0.001	0.001	0.001	0.001	0.001	0.001	0.001	0.001	0.001	0.001	0.001	0.001	0.001	0.001
TCONS_00000648	XLOC_000509	BnaA01g14150D|BnaA01g14150D	o	1.19828	0.001	0.001	0.001	1.5624	0.001	0.001	0.001	0.001	0.001	0.001	0.001	0.001	0.001	0.001	0.001	0.001	0.001
TCONS_00000649	XLOC_000509	BnaA01g14170D|BnaA01g14170D	=	2.47543	2.65664	6.24397	7.28498	2.19478	0.001	0.001	0.001	10.8097	14.9273	8.42802	0.001	12.7917	10.6841	11.2823	8.0801	9.02224	6.97782
TCONS_00000650	XLOC_000514	BnaA01g14250D|BnaA01g14250D	j	2.71695	0.001	0.001	0.001	0.001	0.001	0.001	0.001	0.001	0.001	0.001	0.001	0.001	0.001	0.001	0.001	0.001	0.001
TCONS_00000651	XLOC_000514	BnaA01g14250D|BnaA01g14250D	j	2.97176	0.001	0.001	0.001	0.001	0.001	0.001	0.001	0.001	0.001	0.001	0.001	0.001	0.001	0.001	0.001	0.001	0.001
TCONS_00000652	XLOC_000515	BnaA01g14300D|BnaA01g14300D	.	9.30296	0.001	0.001	6.2539	0.001	0.001	0.001	0.001	5.87995	4.23171	5.21237	0.001	0.001	6.73521	6.43424	0.001	0.001	0.001
TCONS_00000653	XLOC_000516	BnaA01g14310D|BnaA01g14310D	j	1.30103	0.001	0.001	0.001	0.001	0.001	0.001	0.001	0.001	0.001	0.001	0.001	0.001	0.001	0.001	0.001	0.001	0.001
TCONS_00000654	XLOC_000516	BnaA01g14310D|BnaA01g14310D	.	7.61256	0.001	8.66554	6.95379	0.001	0.001	0.001	0.001	20.8531	0.001	26.9388	0.001	0.001	0.001	28.4719	18.5042	0.001	18.7908
TCONS_00000655	XLOC_000519	BnaA01g14340D|BnaA01g14340D	.	1.66788	0.001	0.001	0.001	4.78642	0.001	1.62185	0.001	2.99481	5.06846	0.001	0.001	0.001	0.001	3.57841	0.001	0.001	0.001
TCONS_00000656	XLOC_000520	BnaA01g14380D|BnaA01g14380D	j	85.4946	113.63	0.001	1.42891	0.001	374.667	1.99391	0.001	7.53632	3.38459	9.75663	24.2508	34.2268	8.91091	9.6256	9.9911	16.7578	9.09774
TCONS_00000657	XLOC_000521	BnaA01g14400D|BnaA01g14400D	j	5.22581	0.001	0.001	0.001	0.001	0.001	0.001	0.001	0.001	0.001	0.001	0.001	0.001	0.001	0.001	0.001	0.001	0.001
TCONS_00000658	XLOC_000521	BnaA01g14400D|BnaA01g14400D	c	3.05285	0.001	0.001	0.001	0.001	0.001	0.001	0.001	0.001	0.001	0.001	0.001	0.001	0.001	0.001	0.001	0.001	0.001
TCONS_00000659	XLOC_000522	BnaA01g14410D|BnaA01g14410D	j	5.00564	0.001	0.001	0.001	0.001	0.001	0.001	0.001	0.001	0.001	0.001	0.001	0.001	0.001	0.001	0.001	0.001	0.001
TCONS_00000660	XLOC_000523	BnaA01g14510D|BnaA01g14510D	j	0.961389	0.001	0.001	0.001	1.96701	0.001	0.001	0.001	0.001	2.35349	0.001	0.001	0.001	0.001	2.72961	0.001	0.001	0.001
TCONS_00000661	XLOC_000524	BnaA01g14560D|BnaA01g14560D	.	2.18875	0.001	6.94652	4.13036	4.66119	0.001	2.63475	0.001	0.001	0.001	0.001	2.09414	0.001	0.001	0.001	0.001	0.001	0.001
TCONS_00000662	XLOC_000525	BnaA01g14570D|BnaA01g14570D	=	17.3293	15.8769	14.0838	21.1528	16.0569	7.29771	18.7803	23.9281	33.2368	40.2791	37.8522	22.63	23.6002	34.3756	36.2554	39.0654	23.1356	24.728
TCONS_00000663	XLOC_000526	BnaA01g14590D|BnaA01g14590D	j	4.41834	0.001	0.001	0.001	0.001	0.001	0.001	0.001	0.001	0.001	0.001	0.001	0.001	0.001	0.001	0.001	0.001	0.001
TCONS_00000664	XLOC_000528	BnaA01g14690D|BnaA01g14690D	j	3.90501	1.93691	0.001	0.001	0.001	11.8311	0.001	0.001	0.001	0.001	0.001	0.001	0.001	0.001	0.001	0.001	0.001	0.001
TCONS_00000665	XLOC_000530	BnaA01g14710D|BnaA01g14710D	j	3.0846	0.001	0.001	0.001	0.001	0.001	0.001	0.001	0.001	0.001	0.001	0.001	0.001	0.001	0.001	0.001	0.001	0.001
TCONS_00000666	XLOC_000530	BnaA01g14710D|BnaA01g14710D	j	3.7066	0.001	0.001	0.001	0.001	0.001	0.001	0.001	0.001	0.001	0.001	0.001	0.001	0.001	0.001	0.001	0.001	0.001
TCONS_00000667	XLOC_000530	BnaA01g14710D|BnaA01g14710D	o	3.42742	0.001	0.001	0.001	0.001	0.001	0.001	0.001	0.001	0.001	0.001	0.001	0.001	0.001	0.001	0.001	0.001	0.001
TCONS_00000668	XLOC_000531	BnaA01g14730D|BnaA01g14730D	j	1.77032	0.001	0.001	0.001	0.001	0.001	0.001	0.001	0.001	0.001	0.001	0.001	0.001	0.001	0.001	0.001	0.001	0.001
TCONS_00000669	XLOC_000531	BnaA01g14730D|BnaA01g14730D	j	4.53366	0.001	0.001	0.001	0.001	0.001	0.001	0.001	4.38759	5.45565	5.48872	9.01905	7.5079	5.754	4.13195	5.5012	7.58484	0.001
TCONS_00000670	XLOC_000532	BnaA01g14750D|BnaA01g14750D	j	7.93842	6.02642	0.001	0.001	0.001	0.001	0.001	0.001	0.001	0.001	0.001	0.001	0.001	0.001	0.001	0.001	0.001	0.001
TCONS_00000671	XLOC_000532	BnaA01g14750D|BnaA01g14750D	j	2.8051	0.001	0.001	0.001	0.001	0.001	0.001	0.001	0.001	0.001	0.001	0.001	0.001	0.001	0.001	0.001	0.001	0.001
TCONS_00000672	XLOC_000532	BnaA01g14750D|BnaA01g14750D	j	3.6464	0.001	0.001	0.001	0.001	0.001	0.001	0.001	0.001	0.001	0.001	0.001	0.001	0.001	0.001	0.001	0.001	0.001
TCONS_00000673	XLOC_000532	BnaA01g14750D|BnaA01g14750D	c	9.25805	0.001	0.001	0.001	0.001	0.001	0.001	0.001	0.001	0.001	0.001	0.001	0.001	0.001	0.001	0.001	0.001	0.001
TCONS_00000674	XLOC_000534	BnaA01g14790D|BnaA01g14790D	=	9.81096	10.9395	0.001	3.71356	5.96188	7.67287	0.001	0.001	7.69202	8.93172	9.38534	12.673	10.6803	7.01175	7.82182	0.001	10.1804	5.02018
TCONS_00000675	XLOC_000535	BnaA01g14840D|BnaA01g14840D	j	1.35267	0.001	0.001	0.001	0.001	0.001	0.001	0.001	0.001	0.001	0.001	0.001	0.001	0.001	0.001	0.001	0.001	0.001
TCONS_00000676	XLOC_000536	BnaA01g14860D|BnaA01g14860D	c	96.3509	62.2493	0.001	0.001	15.0238	63.9071	29.7464	0.001	0.001	0.001	0.001	152.941	171.417	42.0547	56.9284	61.9201	0.001	48.1294
TCONS_00000677	XLOC_000539	BnaA01g14990D|BnaA01g14990D	j	3.10238	0.001	5.61796	0.001	0.001	0.001	0.001	0.001	0.001	0.001	0.001	0.001	0.001	0.001	0.001	0.001	0.001	0.001
TCONS_00000678	XLOC_000539	BnaA01g14990D|BnaA01g14990D	c	5.91625	0.001	10.0137	15.7207	0.001	0.001	0.001	0.001	0.001	0.001	0.001	0.001	0.001	0.001	0.001	0.001	0.001	0.001
TCONS_00000679	XLOC_000540	BnaA01g15000D|BnaA01g15000D	=	63.9991	59.3324	0.001	0.001	0.001	35.6889	0.001	0.001	2.29072	0.001	2.97465	28.8267	24.5643	6.16459	4.41986	2.89886	15.4334	9.86329
TCONS_00000680	XLOC_000541	BnaA01g15010D|BnaA01g15010D	=	0.801081	0.001	5.91971	0.001	5.31007	0.001	0.001	0.001	3.08525	1.20069	2.88657	0.001	0.001	2.70444	2.45065	2.79675	0.001	0.001
TCONS_00000681	XLOC_000541	BnaA01g15010D|BnaA01g15010D	j	0.894081	0.001	0.001	0.001	9.15891	0.001	13.435	0.001	0.001	0.001	0.001	0.001	0.001	0.001	0.001	0.001	0.001	0.001
TCONS_00000682	XLOC_000542	BnaA01g15040D|BnaA01g15040D	j	2.68913	0.001	0.001	0.001	0.001	0.001	0.001	0.001	0.001	0.001	0.001	0.001	0.001	0.001	0.001	0.001	0.001	0.001
TCONS_00000683	XLOC_000542	BnaA01g15040D|BnaA01g15040D	j	2.43123	0.001	0.001	0.001	0.001	0.001	0.001	0.001	0.001	0.001	0.001	0.001	0.001	0.001	0.001	0.001	0.001	0.001
TCONS_00000684	XLOC_000543	BnaA01g15060D|BnaA01g15060D	c	2.51958	0.001	0.001	0.001	0.001	0.001	0.001	10.7178	0.001	0.001	0.001	0.001	0.001	0.001	0.001	0.001	0.001	0.001
TCONS_00000685	XLOC_000543	BnaA01g15060D|BnaA01g15060D	j	5.11441	0.001	5.86951	0.001	0.001	0.001	0.001	0.001	0.001	0.001	0.001	0.001	0.001	0.001	0.001	0.001	0.001	0.001
TCONS_00000686	XLOC_000544	BnaA01g15080D|BnaA01g15080D	j	221.871	0.001	0.001	0.001	0.001	0.001	0.001	0.001	0.001	0.001	0.001	0.001	0.001	0.001	0.001	0.001	0.001	0.001
TCONS_00000687	XLOC_000545	BnaA01g15100D|BnaA01g15100D	j	2.07141	0.001	0.001	6.86489	7.93494	0.001	8.17235	0.001	0.001	0.001	0.001	0.001	0.001	0.001	0.001	0.001	0.001	0.001
TCONS_00000688	XLOC_000546	BnaA01g15130D|BnaA01g15130D	.	0.86055	0.001	0.001	0.001	0.001	0.001	0.001	0.001	0.001	0.001	0.001	0.001	0.001	0.001	0.001	0.001	2.07964	0.001
TCONS_00000689	XLOC_000547	BnaA01g15140D|BnaA01g15140D	.	9.89738	0.001	0.001	11.6962	0.001	0.001	19.1956	0.001	0.001	0.001	0.001	0.001	0.001	11.242	0.001	0.001	0.001	0.001
TCONS_00000690	XLOC_000548	BnaA01g15180D|BnaA01g15180D	c	1.43598	0.001	0.001	0.001	0.001	0.001	0.001	0.001	0.001	0.001	0.001	0.001	0.001	0.001	0.001	0.001	0.001	0.001
TCONS_00000691	XLOC_000550	BnaA01g15240D|BnaA01g15240D	j	2.07883	0.001	0.001	0.001	0.001	0.001	0.001	0.001	0.001	0.001	0.001	0.001	0.001	0.001	0.001	0.001	0.001	0.001
TCONS_00000692	XLOC_000550	BnaA01g15240D|BnaA01g15240D	=	1.78792	0.001	0.001	0.001	0.001	0.001	0.001	0.001	0.001	0.001	0.001	0.001	0.001	0.001	0.001	0.001	0.001	0.001
TCONS_00000693	XLOC_000550	BnaA01g15240D|BnaA01g15240D	e	2.7738	0.001	0.001	0.001	0.001	0.001	0.001	0.001	8.70995	0.001	9.29586	9.35177	0.001	10.2679	4.69079	5.99886	20.6021	41.7858
TCONS_00000694	XLOC_000551	BnaA01g15260D|BnaA01g15260D	o	2.00598	0.001	0.001	0.001	0.001	0.001	0.001	0.001	0.001	0.001	0.001	0.001	0.001	0.001	0.001	0.001	0.001	0.001
TCONS_00000695	XLOC_000552	BnaA01g15270D|BnaA01g15270D	=	1.1649	1.38739	0.001	0.001	0.685833	0.001	0.441601	0.001	1.58438	1.0811	1.65992	0.001	0.001	1.29888	2.0324	1.58715	0.001	1.2973
TCONS_00000696	XLOC_000553	BnaA01g15290D|BnaA01g15290D	j	5.59482	4.26971	0.001	0.001	6.42519	0.001	6.50236	0.001	9.28945	8.77459	9.32076	3.92932	4.9003	11.7936	11.4291	10.1644	0.001	15.5458
TCONS_00000697	XLOC_000554	BnaA01g15300D|BnaA01g15300D	=	14.7117	12.3026	0.001	0.001	3.37293	0.001	7.83514	0.001	0.001	0.001	0.001	0.001	20.7998	0.001	9.50524	10.8082	26.3075	14.2437
TCONS_00000698	XLOC_000554	BnaA01g15300D|BnaA01g15300D	j	3.82093	0.001	0.001	0.001	1.48269	0.001	0.001	0.001	0.001	0.001	0.001	0.001	0.001	0.001	0.001	0.001	0.001	0.001
TCONS_00000699	XLOC_000555	BnaA01g15310D|BnaA01g15310D	=	6.88917	10.0334	8.00908	0.001	0.001	0.001	0.001	0.001	27.5288	30.36	40.5372	12.6654	0.001	23.8258	27.0884	27.0096	0.001	20.4128
TCONS_00000700	XLOC_000556	BnaA01g15350D|BnaA01g15350D	=	1.01372	0.001	2.26983	0.001	3.18812	0.001	0.467599	0.001	0.001	0.001	0.001	0.001	0.001	0.001	0.001	0.001	0.001	0.001
TCONS_00000701	XLOC_000560	BnaA01g15480D|BnaA01g15480D	=	1.53905	1.52597	2.37024	0.001	1.41354	0.001	1.08844	0.001	0.001	1.64348	1.82376	1.1143	0.001	0.001	0.001	0.001	0.001	1.7775
TCONS_00000702	XLOC_000561	BnaA01g15510D|BnaA01g15510D	=	32.522	27.0368	7.04068	14.6422	15.415	0.001	0.001	0.001	37.4739	44.9306	46.9948	71.4956	64.3929	46.9084	15.5966	40.4829	13.0952	11.9731
TCONS_00000703	XLOC_000562	BnaA01g15560D|BnaA01g15560D	j	6.71853	0.001	0.001	0.001	0.001	0.001	0.001	0.001	0.001	0.001	0.001	0.001	0.001	0.001	0.001	0.001	0.001	0.001
TCONS_00000704	XLOC_000563	BnaA01g15590D|BnaA01g15590D	c	2.90519	0.001	0.001	0.001	0.001	0.001	0.001	0.001	0.001	0.001	0.001	0.001	0.001	0.001	0.001	0.001	0.001	0.001
TCONS_00000705	XLOC_000563	BnaA01g15590D|BnaA01g15590D	j	2.02215	0.001	0.001	8.59603	0.001	0.001	0.001	0.001	0.001	0.001	0.001	0.001	0.001	0.001	0.001	0.001	0.001	0.001
TCONS_00000706	XLOC_000564	BnaA01g15600D|BnaA01g15600D	=	8.81477	9.09194	6.26077	4.9402	5.34187	11.6735	6.28202	0.001	3.40727	1.94959	4.33717	1.99439	1.38362	0.001	3.97983	3.44439	3.97121	2.30732
TCONS_00000707	XLOC_000566	BnaA01g15630D|BnaA01g15630D	j	1.66368	0.001	0.001	0.001	0.001	0.001	0.001	0.001	0.001	0.001	0.001	0.001	0.001	0.001	0.001	0.001	0.001	0.001
TCONS_00000708	XLOC_000566	BnaA01g15630D|BnaA01g15630D	j	0.809399	0.001	0.001	0.001	0.001	0.001	0.001	0.001	0.001	0.001	0.001	0.001	0.001	0.001	0.001	0.001	0.001	0.001
TCONS_00000709	XLOC_000566	BnaA01g15630D|BnaA01g15630D	j	0.870464	0.001	0.001	0.001	0.001	0.001	0.001	0.001	0.001	0.001	0.001	0.001	0.001	0.001	0.001	0.001	0.001	0.001
TCONS_00000710	XLOC_000566	BnaA01g15640D|BnaA01g15640D	j	30.207	0.001	0.001	0.001	0.001	0.001	0.001	0.001	0.001	0.001	0.001	0.001	0.001	0.001	0.001	0.001	0.001	0.001
TCONS_00000711	XLOC_000567	BnaA01g15720D|BnaA01g15720D	j	0.616777	0.001	0.001	0.001	0.001	0.001	0.001	0.001	0.001	0.001	0.001	0.001	0.001	0.001	0.001	0.001	0.001	0.001
TCONS_00000712	XLOC_000567	BnaA01g15720D|BnaA01g15720D	c	2.43751	0.001	0.001	0.001	0.001	0.001	0.001	0.001	0.001	0.001	0.001	0.001	0.001	0.001	0.001	0.001	0.001	0.001
TCONS_00000713	XLOC_000567	BnaA01g15720D|BnaA01g15720D	j	0.925742	0.001	0.001	0.001	0.001	0.001	0.001	0.001	0.001	0.001	0.001	0.001	0.001	0.001	0.001	0.001	0.001	0.001
TCONS_00000714	XLOC_000567	BnaA01g15720D|BnaA01g15720D	j	2.72089	0.001	0.001	0.001	0.001	0.001	0.001	0.001	0.001	0.001	0.001	0.001	0.001	0.001	0.001	0.001	0.001	0.001
TCONS_00000715	XLOC_000568	BnaA01g15730D|BnaA01g15730D	o	0.415072	0.001	0.001	0.001	0.001	0.001	0.001	0.001	0.001	0.001	0.001	0.001	0.001	0.001	0.001	0.001	0.001	0.001
TCONS_00000716	XLOC_000568	BnaA01g15730D|BnaA01g15730D	=	0.788566	0.001	0.001	2.19612	0.001	0.001	16.6394	0.001	0.001	0.001	0.001	0.001	0.001	0.001	0.001	0.001	2.29002	3.1734
TCONS_00000717	XLOC_000570	BnaA01g15770D|BnaA01g15770D	c	1.60659	0.001	0.001	0.001	0.001	0.001	0.001	0.001	0.001	0.001	0.001	0.001	0.001	0.001	0.001	0.001	0.001	0.001
TCONS_00000718	XLOC_000571	BnaA01g15780D|BnaA01g15780D	=	4.51792	3.25038	19.6139	24.8761	16.684	0.001	4.95352	0.001	14.1237	27.5419	21.4844	15.5451	12.5751	0.001	21.2861	23.2666	0.001	15.3826
TCONS_00000719	XLOC_000571	BnaA01g15780D|BnaA01g15780D	j	1.83513	0.001	0.001	0.001	0.001	0.001	0.001	0.001	0.001	0.001	0.001	0.001	0.001	0.001	0.001	0.001	0.001	0.001
TCONS_00000720	XLOC_000572	BnaA01g15800D|BnaA01g15800D	.	0.308008	1.43122	2.05053	2.39094	1.62702	0.001	1.43125	0.001	0.001	3.33265	2.07669	1.15342	0.001	3.22273	0.001	1.62461	0.001	2.0184
TCONS_00000721	XLOC_000572	BnaA01g15800D|BnaA01g15800D	.	0.833439	0.001	0.001	0.001	0.001	0.001	0.001	0.001	3.02083	0.001	0.747544	0.001	0.001	0.001	3.29866	0.231783	0.942647	1.47981
TCONS_00000722	XLOC_000572	BnaA01g15800D|BnaA01g15800D	j	0.457591	0.001	0.001	0.001	0.001	0.001	0.001	0.001	0.001	0.001	0.001	0.001	0.001	0.001	0.001	0.001	0.001	0.001
TCONS_00000723	XLOC_000572	BnaA01g15800D|BnaA01g15800D	j	0.427092	0.001	0.001	0.001	0.001	0.001	0.001	0.001	0.001	0.001	0.001	0.001	0.001	0.001	0.001	0.001	0.001	0.001
TCONS_00000724	XLOC_000573	BnaA01g15820D|BnaA01g15820D	j	0.233985	0.001	0.001	0.001	0.001	0.001	0.001	0.001	0.001	0.001	0.001	0.001	0.001	0.001	0.001	0.001	0.001	0.001
TCONS_00000725	XLOC_000573	BnaA01g15820D|BnaA01g15820D	j	0.23327	0.001	0.001	0.001	0.001	0.001	0.001	0.001	0.001	0.001	0.001	0.001	0.001	0.001	0.001	0.001	0.001	0.001
TCONS_00000726	XLOC_000573	BnaA01g15820D|BnaA01g15820D	j	1.40051	0.001	0.001	0.001	0.001	0.001	0.001	0.001	0.001	0.001	0.001	0.001	0.001	0.001	0.001	0.001	0.001	0.001
TCONS_00000727	XLOC_000574	BnaA01g15840D|BnaA01g15840D	c	7.29292	0.001	0.001	0.001	0.001	0.001	7.53439	0.001	0.001	0.001	0.001	0.001	0.001	0.001	0.001	0.001	10.787	0.001
TCONS_00000728	XLOC_000577	BnaA01g15920D|BnaA01g15920D	j	0.346468	1.15097	0.001	0.001	0.001	0.001	0.598237	0.001	1.11493	0.001	0.001	0.001	0.001	0.001	1.51129	0.647831	0.001	1.01172
TCONS_00000729	XLOC_000578	BnaA01g15940D|BnaA01g15940D	=	47.8198	38.4195	93.2782	73.726	42.3088	35.9637	18.1455	64.829	140.387	183.115	141.866	194.375	257.652	148.12	172.154	135.325	122.562	114.176
TCONS_00000730	XLOC_000579	BnaA01g15980D|BnaA01g15980D	.	1.72382	2.37346	0.001	0.001	0.001	2.50167	0.001	0.001	0.001	0.001	0.001	0.001	0.001	0.001	0.001	0.001	0.001	0.001
TCONS_00000731	XLOC_000582	BnaA01g16040D|BnaA01g16040D	j	1.37802	0.001	0.001	0.001	0.001	0.001	0.001	0.001	0.001	0.001	0.001	0.001	0.001	0.001	0.001	0.001	0.001	0.001
TCONS_00000732	XLOC_000587	BnaA01g16070D|BnaA01g16070D	j	1.59616	0.001	0.001	0.001	0.001	0.001	0.001	0.001	0.001	0.001	0.001	0.001	0.001	0.001	0.001	0.001	0.001	0.001
TCONS_00000733	XLOC_000589	BnaA01g16140D|BnaA01g16140D	j	0.408998	0.001	0.001	0.001	0.001	0.001	0.001	0.001	0.001	0.001	0.001	0.001	0.001	0.001	0.001	0.001	0.001	0.001
TCONS_00000734	XLOC_000589	BnaA01g16140D|BnaA01g16140D	j	3.19183	0.001	0.001	0.001	0.001	0.001	0.001	0.001	0.001	0.001	0.001	0.001	0.001	0.001	0.001	0.001	0.001	0.001
TCONS_00000735	XLOC_000590	-	u	1.61208	0.001	0.001	0.001	0.001	0.001	0.001	0.001	0.001	0.001	0.001	0.001	0.001	0.001	0.001	0.001	0.001	0.001
TCONS_00000736	XLOC_000590	-	.	0.623641	1.1534	0.001	4.34865	1.41016	0.001	0.001	0.001	0.001	0.001	0.001	0.001	0.001	0.001	0.001	0.001	0.001	0.001
TCONS_00000737	XLOC_000590	-	u	1.29726	0.001	0.001	0.001	0.001	0.001	0.001	0.001	0.001	0.001	0.001	0.001	0.001	0.001	0.001	0.001	0.001	0.001
TCONS_00000738	XLOC_000590	-	u	1.52808	0.001	0.001	0.001	0.001	0.001	0.001	0.001	0.001	0.001	0.001	0.001	0.001	0.001	0.001	0.001	0.001	0.001
TCONS_00000739	XLOC_000592	BnaA01g16260D|BnaA01g16260D	c	1.56712	0.001	0.001	0.001	0.001	0.001	0.001	0.001	0.001	0.001	0.001	0.001	0.001	0.001	0.001	0.001	0.001	0.001
TCONS_00000740	XLOC_000595	-	.	7.87261	2.21125	28.6286	35.8807	4.70009	0.001	28.9798	15.7946	4.7945	4.27396	1.67699	5.67652	9.31042	2.26762	2.77912	2.3308	1.92498	1.36871
TCONS_00000741	XLOC_000597	BnaA01g16390D|BnaA01g16390D	=	5.45735	3.00674	9.59406	5.22743	1.59154	11.1038	3.84055	0.001	22.234	28.6864	31.3676	39.1547	41.2624	24.6571	29.4138	53.6319	36.4506	15.256
TCONS_00000742	XLOC_000597	BnaA01g16390D|BnaA01g16390D	o	10.958	0.001	0.001	0.001	0.001	0.001	0.001	0.001	0.001	0.001	0.001	0.001	0.001	0.001	0.001	0.001	0.001	0.001
TCONS_00000743	XLOC_000599	BnaA01g16420D|BnaA01g16420D	=	4.18751	5.77777	0.001	14.6168	14.4923	0.001	22.2924	0.001	9.62505	3.16767	0.001	1.61594	0.001	8.83176	6.55803	8.50445	0.001	0.001
TCONS_00000744	XLOC_000600	BnaA01g16430D|BnaA01g16430D	j	0.448332	0.001	0.001	0.001	1.56699	0.001	0.001	0.001	0.001	0.001	0.001	0.001	0.001	0.001	0.001	0.001	0.001	0.001
TCONS_00000745	XLOC_000600	BnaA01g16430D|BnaA01g16430D	=	1.51341	1.71351	7.13137	12.6049	5.29548	0.001	3.22832	0.001	46.4883	36.5147	23.7945	10.5091	26.7255	94.5602	36.3143	53.7489	21.7358	30.1998
TCONS_00000746	XLOC_000600	BnaA01g16430D|BnaA01g16430D	e	0.739853	0.001	0.001	0.001	0.001	0.001	8.09079	0.001	0.001	0.001	0.001	0.001	0.001	0.001	0.001	0.001	0.001	0.001
TCONS_00000747	XLOC_000601	BnaA01g16440D|BnaA01g16440D	=	6.66936	2.08582	126.296	38.1316	33.908	0.001	69.8183	39.4099	21.5552	26.7243	20.1344	9.66676	8.82229	36.1175	23.6157	25.2417	0.001	0.001
TCONS_00000748	XLOC_000603	BnaA01g16470D|BnaA01g16470D	o	2.00359	0.001	0.001	0.001	0.001	0.001	0.001	0.001	2.27367	2.02144	2.24295	0.590048	2.23909	0.001	2.68309	1.50581	1.71163	2.02401
TCONS_00000749	XLOC_000604	BnaA01g16490D|BnaA01g16490D	=	7.30754	4.64172	0.001	0.001	0.001	10.3595	0.001	0.001	7.82984	8.83838	13.5813	21.3875	17.8066	10.9881	11.2153	11.6327	0.001	2.83905
TCONS_00000750	XLOC_000605	BnaA01g16510D|BnaA01g16510D	j	1.71775	0.001	0.001	0.001	0.001	0.001	0.001	0.001	0.001	0.001	0.001	0.001	0.001	0.001	0.001	0.001	0.001	0.001
TCONS_00000751	XLOC_000606	-	.	5.03613	2.20274	0.001	34.8574	1.84654	0.001	0.001	0.001	0.001	0.001	0.001	0.001	0.001	0.001	0.001	0.001	0.001	0.001
TCONS_00000752	XLOC_000610	BnaA01g16620D|BnaA01g16620D	=	4.69441	0.001	13.3378	0.001	7.0233	0.001	6.74451	0.001	9.32167	16.4678	10.6263	5.12779	5.25552	19.0967	14.6467	15.6547	16.2069	14.4396
TCONS_00000753	XLOC_000611	BnaA01g16630D|BnaA01g16630D	j	1.58116	0.001	0.001	1.91811	1.90279	0.001	2.64396	0.001	10.5392	13.7326	4.98763	0.856746	4.1433	3.99539	7.61372	6.08951	0.001	0.001
TCONS_00000754	XLOC_000611	BnaA01g16630D|BnaA01g16630D	.	1.47325	0.001	6.88265	0.001	0.001	0.001	0.001	0.001	0.001	0.001	7.36822	2.24474	0.001	4.39702	0.001	0.001	0.001	0.001
TCONS_00000755	XLOC_000612	BnaA01g16640D|BnaA01g16640D	j	0.645526	0.001	1.99894	0.001	0.696311	0.001	0.001	0.001	0.001	0.001	0.001	0.001	0.001	0.001	0.001	0.001	0.001	0.001
TCONS_00000756	XLOC_000612	BnaA01g16640D|BnaA01g16640D	j	0.967525	0.740963	0.001	0.001	0.835207	0.001	0.001	0.001	0.001	0.001	0.001	0.001	0.001	0.001	0.001	0.001	0.001	0.001
TCONS_00000757	XLOC_000612	BnaA01g16640D|BnaA01g16640D	=	4.34852	4.06452	2.97676	5.1901	3.19645	0.001	2.69332	0.001	7.79949	7.71265	7.82414	3.26174	4.96503	7.31411	5.43982	6.80846	0.001	0.001
TCONS_00000758	XLOC_000613	BnaA01g16650D|BnaA01g16650D	c	1.84538	0.001	0.001	0.001	1.92077	0.001	0.001	0.001	0.001	0.001	0.001	0.001	0.001	0.001	0.001	0.001	0.001	0.001
TCONS_00000759	XLOC_000614	BnaA01g16660D|BnaA01g16660D	j	9.45451	0.001	0.001	0.001	0.001	0.001	0.001	0.001	0.001	0.001	0.001	0.001	0.001	0.001	0.001	0.001	0.001	0.001
TCONS_00000760	XLOC_000615	BnaA01g16700D|BnaA01g16700D	=	9.95088	1.97217	0.001	0.001	0.001	7.05497	0.001	0.001	0.001	0.001	0.001	0.001	0.001	0.001	0.001	0.001	0.001	0.001
TCONS_00000761	XLOC_000616	BnaA01g16710D|BnaA01g16710D	c	3.0542	0.001	0.001	0.001	0.001	0.001	0.001	0.001	0.001	0.001	0.001	0.001	0.001	0.001	0.001	0.001	0.001	0.001
TCONS_00000762	XLOC_000616	BnaA01g16710D|BnaA01g16710D	j	0.707207	0.001	0.001	0.001	0.001	0.001	0.001	0.001	0.001	0.001	0.001	0.001	0.001	0.001	0.001	0.001	0.001	0.001
TCONS_00000763	XLOC_000616	BnaA01g16710D|BnaA01g16710D	j	1.05683	0.001	0.001	0.001	0.001	0.001	0.001	0.001	0.001	0.001	0.001	0.001	0.001	0.001	0.001	0.001	0.001	0.001
TCONS_00000764	XLOC_000616	BnaA01g16710D|BnaA01g16710D	j	4.55306	0.001	0.001	0.001	0.001	0.001	0.001	0.001	0.001	0.001	0.001	0.001	0.001	0.001	0.001	0.001	0.001	0.001
TCONS_00000765	XLOC_000617	BnaA01g16720D|BnaA01g16720D	=	6.83498	0.001	6.92023	0.001	0.001	0.001	0.001	0.001	8.08368	4.21499	7.9994	4.21115	5.72771	0.001	8.61889	9.43549	7.00694	8.44745
TCONS_00000766	XLOC_000618	BnaA01g16750D|BnaA01g16750D	.	7.60647	0.001	0.001	6.41017	20.9261	0.001	0.001	0.001	9.77911	6.06094	6.74457	6.45674	5.5757	4.25726	0.001	6.10066	7.73814	3.14366
TCONS_00000767	XLOC_000619	BnaA01g16800D|BnaA01g16800D	=	1.24691	0.001	0.001	0.001	0.884806	0.001	0.75759	0.001	0.001	0.001	0.001	0.001	0.001	0.001	0.001	0.001	0.001	0.001
TCONS_00000768	XLOC_000623	BnaA01g16940D|BnaA01g16940D	.	2.07211	0.001	0.001	0.001	0.001	0.001	0.001	0.001	2.48969	0.001	1.29174	2.09924	0.001	3.66259	0.001	0.001	0.001	0.001
TCONS_00000769	XLOC_000622	BnaA01g16990D|BnaA01g16990D	=	1.42747	0.001	5.91503	0.001	1.792	0.001	1.4571	0.001	3.71497	3.95531	4.20838	3.86756	4.9625	5.56122	4.27063	4.58045	2.37104	2.11555
TCONS_00000770	XLOC_000624	BnaA01g17030D|BnaA01g17030D	c	3.35575	0.001	0.001	0.001	0.001	0.001	0.001	0.001	0.001	0.001	0.001	0.001	0.001	0.001	0.001	0.001	0.001	0.001
TCONS_00000771	XLOC_000624	BnaA01g17030D|BnaA01g17030D	.	3.04991	0.001	0.001	3.43637	0.001	0.001	0.001	0.001	0.001	0.001	0.001	0.001	0.001	0.001	0.001	0.001	0.001	0.001
TCONS_00000772	XLOC_000625	BnaA01g17050D|BnaA01g17050D	.	6.27573	4.03994	2.9114	4.72271	3.78907	0.001	0.001	18.5654	0.001	0.001	0.001	0.001	0.001	0.001	0.001	0.001	0.001	0.001
TCONS_00000773	XLOC_000628	BnaA01g17130D|BnaA01g17130D	c	1.36806	0.001	0.001	0.001	0.001	0.001	0.001	0.001	0.001	0.001	0.001	0.001	0.001	0.001	0.001	0.001	0.001	0.001
TCONS_00000774	XLOC_000628	BnaA01g17130D|BnaA01g17130D	e	1.25488	0.001	0.001	0.001	0.001	0.001	0.001	0.001	0.001	0.001	0.001	0.001	0.001	0.001	0.001	0.001	0.001	0.001
TCONS_00000775	XLOC_000629	BnaA01g17140D|BnaA01g17140D	j	2.9819	0.001	0.001	0.001	0.001	0.001	0.001	0.001	0.001	0.001	0.001	0.001	0.001	0.001	0.001	0.001	0.001	0.001
TCONS_00000776	XLOC_000630	BnaA01g17150D|BnaA01g17150D	.	2.94553	0.001	0.001	2.55839	0.001	0.001	0.001	0.001	0.001	9.91134	0.001	0.001	0.001	0.001	0.001	0.001	0.001	0.001
TCONS_00000777	XLOC_000630	BnaA01g17150D|BnaA01g17150D	e	43.0768	0.001	0.001	0.001	0.001	0.001	0.001	0.001	0.001	0.001	0.001	0.001	0.001	0.001	0.001	0.001	0.001	0.001
TCONS_00000778	XLOC_000631	BnaA01g17170D|BnaA01g17170D	=	5.86609	4.28414	15.932	12.8684	7.44861	1.54846	2.18595	29.0792	19.7662	28.7029	25.6129	9.80005	9.06918	15.8238	19.0726	14.2155	14.2765	23.4435
TCONS_00000779	XLOC_000638	BnaA01g17330D|BnaA01g17330D	.	0.954072	1.01829	0.001	0.001	0.001	0.001	0.790494	0.001	0.001	0.856044	0.001	0.001	0.001	0.001	1.45397	0.654051	0.001	0.001
TCONS_00000780	XLOC_000640	BnaA01g17410D|BnaA01g17410D	=	9.24618	0.001	5.40505	0.001	9.79801	0.001	3.69085	0.001	15.9495	5.93266	6.37231	10.7059	3.46702	4.56866	6.44123	0.001	0.001	0.001
TCONS_00000781	XLOC_000641	BnaA01g17430D|BnaA01g17430D	o	1.01578	0.001	0.001	0.001	0.001	0.001	0.001	0.001	0.001	0.001	0.001	0.001	0.001	0.001	0.001	0.001	0.001	0.001
TCONS_00000782	XLOC_000644	BnaA01g17490D|BnaA01g17490D	c	2.40183	0.001	0.001	0.001	0.001	0.001	0.001	0.001	0.001	0.001	0.001	0.001	0.001	0.001	0.001	0.001	0.001	0.001
TCONS_00000783	XLOC_000644	BnaA01g17490D|BnaA01g17490D	c	1.1494	0.001	0.001	0.001	0.001	0.001	0.001	0.001	0.001	0.001	0.001	0.001	0.001	0.001	0.001	0.001	0.001	0.001
TCONS_00000784	XLOC_000645	BnaA01g17500D|BnaA01g17500D	c	400.215	0.001	0.001	0.001	0.001	0.001	5.93121	0.001	0.001	0.001	0.001	0.001	0.001	0.001	0.001	0.001	0.001	0.001
TCONS_00000785	XLOC_000645	BnaA01g17500D|BnaA01g17500D	o	7.23708	12.0236	31.4409	16.0174	0.001	0.001	0.001	0.001	0.001	0.001	0.001	0.001	0.001	0.001	0.001	0.001	0.001	0.001
TCONS_00000786	XLOC_000646	BnaA01g17510D|BnaA01g17510D	o	5.04939	0.001	0.001	0.001	0.001	0.001	0.001	0.001	0.001	0.001	0.001	0.001	0.001	0.001	0.001	0.001	0.001	0.001
TCONS_00000787	XLOC_000646	BnaA01g17510D|BnaA01g17510D	j	4.90519	0.001	0.001	0.001	0.001	0.001	0.001	0.001	0.001	0.001	0.001	0.001	0.001	0.001	0.001	0.001	0.001	0.001
TCONS_00000788	XLOC_000648	BnaA01g17540D|BnaA01g17540D	=	39.9308	15.7057	6.97123	0.001	0.001	27.1471	0.001	0.001	1.72388	3.66257	7.87441	1075.75	1214.32	0.001	7.08379	3.50592	9.96236	35.8003
TCONS_00000789	XLOC_000650	-	.	2.57417	1.2521	10.6618	14.9664	0.001	0.001	1.29061	7.12918	0.001	0.001	0.001	0.001	0.001	0.001	0.001	0.001	0.001	0.001
TCONS_00000790	XLOC_000649	BnaA01g17560D|BnaA01g17560D	j	2.33323	1.06837	0.001	5.51276	1.6974	0.001	0.001	0.001	0.001	0.001	0.001	0.001	0.001	0.001	0.001	0.001	0.001	0.001
TCONS_00000791	XLOC_000649	BnaA01g17560D|BnaA01g17560D	=	11.6223	9.03702	12.7707	0.001	7.8541	6.18528	3.61781	0.001	21.9384	24.8084	22.1083	22.8338	23.0314	25.6216	22.4417	20.9924	0.001	0.001
TCONS_00000792	XLOC_000651	BnaA01g17580D|BnaA01g17580D	c	6.1978	0.001	0.001	0.001	0.001	0.001	0.001	0.001	0.001	0.001	0.001	0.001	0.001	0.001	0.001	0.001	0.001	0.001
TCONS_00000793	XLOC_000651	BnaA01g17580D|BnaA01g17580D	j	7.50337	0.001	0.001	0.001	0.001	0.001	0.001	0.001	0.001	0.001	0.001	0.001	0.001	0.001	0.001	0.001	0.001	0.001
TCONS_00000794	XLOC_000651	BnaA01g17580D|BnaA01g17580D	j	0.986947	0.001	0.001	0.001	0.001	0.001	0.001	0.001	0.001	0.001	0.001	0.001	0.001	0.001	0.001	0.001	0.001	0.001
TCONS_00000795	XLOC_000652	BnaA01g17630D|BnaA01g17630D	j	1.4231	0.001	0.001	0.001	0.001	0.001	0.001	0.001	0.001	0.001	0.001	0.001	0.001	0.001	0.001	0.001	0.001	0.001
TCONS_00000796	XLOC_000652	BnaA01g17630D|BnaA01g17630D	j	3.53077	0.001	0.001	0.001	0.001	0.001	24.4343	0.001	0.001	17.7191	0.001	0.001	16.2419	17.5784	20.0074	18.9847	10.4654	0.001
TCONS_00000797	XLOC_000653	BnaA01g17660D|BnaA01g17660D	j	1.04324	0.001	0.001	0.001	0.001	0.001	0.001	0.001	0.001	0.001	0.001	0.001	0.001	0.001	0.001	0.001	0.001	0.001
TCONS_00000798	XLOC_000653	BnaA01g17660D|BnaA01g17660D	j	3.57572	0.001	0.001	0.001	0.001	6.79771	0.001	0.001	0.001	0.001	0.001	0.001	0.001	0.001	0.001	0.001	0.001	0.001
TCONS_00000799	XLOC_000655	BnaA01g17690D|BnaA01g17690D	=	23.6504	21.4061	13.4354	10.766	13.3574	21.4692	13.4495	0.001	43.3993	50.3881	50.0137	61.4563	66.4515	43.9073	54.9991	49.0356	0.001	0.001
TCONS_00000800	XLOC_000656	BnaA01g17700D|BnaA01g17700D	j	2.07824	0.001	0.001	0.001	0.001	0.001	0.001	0.001	0.001	0.001	0.001	0.001	0.001	0.001	0.001	0.001	0.001	0.001
TCONS_00000801	XLOC_000657	BnaA01g17740D|BnaA01g17740D	=	1.27984	6.72223	0.001	0.001	0.615528	5.39572	1.60487	0.001	3.80399	3.27581	4.6338	5.39559	5.56795	6.80652	7.35234	9.87686	8.49237	4.27254
TCONS_00000802	XLOC_000657	BnaA01g17740D|BnaA01g17740D	o	1.58803	0.001	0.001	0.001	0.001	0.001	0.001	0.001	0.001	0.001	0.001	0.001	0.001	0.001	0.001	0.001	0.001	0.001
TCONS_00000803	XLOC_000658	-	.	95.0079	199.733	0.001	0.001	0.001	0.001	4.38076	0.001	0.001	5.51713	0.001	0.001	0.001	1.33308	2.5976	0.001	0.001	0.001
TCONS_00000804	XLOC_000660	BnaA01g17810D|BnaA01g17810D	.	1.13673	1.29771	3.33035	5.95638	3.56315	0.001	3.4468	0.001	3.67828	4.15014	4.18836	1.78118	2.01616	2.90409	4.79954	3.99115	2.84493	4.0175
TCONS_00000805	XLOC_000661	BnaA01g17830D|BnaA01g17830D	j	3.9943	0.001	0.001	0.001	0.001	0.001	0.001	0.001	0.001	0.001	0.001	0.001	0.001	0.001	0.001	0.001	0.001	0.001
TCONS_00000806	XLOC_000661	BnaA01g17830D|BnaA01g17830D	j	12.0408	0.001	0.001	0.001	0.001	0.001	0.001	0.001	0.001	0.001	0.001	0.001	0.001	0.001	0.001	0.001	0.001	0.001
TCONS_00000807	XLOC_000661	BnaA01g17830D|BnaA01g17830D	j	3.65547	0.001	0.001	0.001	0.001	0.001	0.001	0.001	0.001	0.001	0.001	0.001	0.001	0.001	0.001	0.001	0.001	0.001
TCONS_00000808	XLOC_000662	BnaA01g17860D|BnaA01g17860D	=	13.1466	19.3603	0.001	0.001	13.3686	11.6108	4.24445	0.001	24.1823	20.3781	19.6417	21.6742	31.2203	28.3696	28.1772	33.7864	23.0765	24.2916
TCONS_00000809	XLOC_000663	BnaA01g17890D|BnaA01g17890D	=	11.3198	9.6265	11.6833	6.66478	8.4957	0.001	14.1079	0.001	15.3894	16.4488	18.4513	11.4026	10.792	14.8169	11.5771	17.6816	5.17362	4.19861
TCONS_00000810	XLOC_000664	BnaA01g17900D|BnaA01g17900D	=	0.509835	0.001	0.001	0.001	0.001	0.001	0.001	0.001	0.001	0.001	0.001	0.001	0.001	0.001	0.001	0.001	0.001	0.001
TCONS_00000811	XLOC_000665	BnaA01g17930D|BnaA01g17930D	j	8.14565	0.001	0.001	0.001	0.001	0.001	0.001	0.001	0.001	0.001	0.001	0.001	0.001	0.001	0.001	0.001	0.001	0.001
TCONS_00000812	XLOC_000665	BnaA01g17930D|BnaA01g17930D	j	3.94558	0.001	0.001	0.001	0.001	0.001	0.001	0.001	0.001	0.001	0.001	0.001	0.001	0.001	0.001	0.001	0.001	0.001
TCONS_00000813	XLOC_000666	BnaA01g17940D|BnaA01g17940D	j	1.17003	0.001	0.001	0.001	0.001	0.001	0.001	0.001	0.001	0.001	0.001	0.001	0.001	0.001	0.001	0.001	0.001	0.001
TCONS_00000814	XLOC_000666	BnaA01g17940D|BnaA01g17940D	j	3.12305	0.001	0.001	0.001	15.3642	0.001	0.001	0.001	0.001	0.001	0.001	0.001	0.001	0.001	0.001	0.001	0.001	0.001
TCONS_00000815	XLOC_000667	BnaA01g17950D|BnaA01g17950D	=	8.27362	8.31863	3.46792	0.001	1.29164	0.001	1.63656	0.001	22.8012	24.8019	23.0412	23.8233	23.8373	23.7467	30.0562	27.6577	17.8144	17.45
TCONS_00000816	XLOC_000667	BnaA01g17950D|BnaA01g17950D	i	2.81203	0.001	0.001	0.001	0.001	0.001	0.001	0.001	0.001	0.001	0.001	0.001	0.001	0.001	0.001	0.001	0.001	0.001
TCONS_00000817	XLOC_000668	BnaA01g17960D|BnaA01g17960D	.	7.58202	11.7473	8.53748	6.49485	4.88532	0.001	5.77207	11.1041	16.0819	16.0912	14.5671	16.231	17.5066	16.1789	19.4555	15.3884	19.7811	16.4412
TCONS_00000818	XLOC_000669	BnaA01g17990D|BnaA01g17990D	j	15.2211	13.8994	13.571	27.138	44.5778	0.001	41.1892	37.9399	38.0321	36.6994	42.8867	12.003	11.5317	33.5017	32.4031	42.6655	13.4327	27.2484
TCONS_00000819	XLOC_000671	BnaA01g18010D|BnaA01g18010D	=	3.87073	0.001	0.001	0.001	6.03022	0.001	6.65075	0.001	0.001	1.64459	0.001	1.07649	0.001	0.001	1.8157	3.1694	0.001	0.001
TCONS_00000820	XLOC_000671	BnaA01g18010D|BnaA01g18010D	j	5.9557	0.001	0.001	0.001	0.001	0.001	0.001	0.001	0.001	0.001	0.001	0.001	0.001	0.001	0.001	0.001	0.001	0.001
TCONS_00000821	XLOC_000673	BnaA01g18130D|BnaA01g18130D	e	2.64416	3.3577	3.14934	4.11992	4.81072	0.001	4.02952	14.133	15.1197	15.58	10.9554	5.39707	6.29667	11.8857	12.3331	10.9449	11.032	11.7311
TCONS_00000822	XLOC_000674	-	.	29.3784	18.4705	13.0071	14.5376	20.5847	0.001	15.8086	33.8892	0.001	0.001	0.001	0.001	0.001	0.001	0.001	0.001	0.001	0.001
TCONS_00000823	XLOC_000666	BnaA01g18160D|BnaA01g18160D	=	203.049	203.483	11.4653	0.001	28.6691	0.001	8.74922	0.001	0.001	46.2544	0.001	0.001	0.001	0.001	0.001	44.4808	32.5215	0.001
TCONS_00000824	XLOC_000676	-	.	1.73207	1.35488	0.001	0.001	0.001	0.001	0.001	0.001	0.001	0.001	0.001	0.001	0.001	0.001	0.001	0.001	0.001	0.001
TCONS_00000825	XLOC_000676	-	u	0.907264	0.001	0.001	0.001	0.001	0.001	0.001	0.001	0.001	0.001	0.001	0.001	0.001	0.001	0.001	0.001	0.001	0.001
TCONS_00000826	XLOC_000677	-	.	24.9126	29.7683	25.7219	37.6429	84.4446	15.7206	27.396	120.309	103.928	134.006	155.45	48.6648	33.2149	137.829	114.746	127.274	98.785	277.753
TCONS_00000827	XLOC_000677	BnaA01g18230D|BnaA01g18230D	o	13.9888	0.001	0.001	0.001	0.001	0.001	0.001	0.001	0.001	0.001	0.001	0.001	0.001	0.001	0.001	0.001	0.001	0.001
TCONS_00000828	XLOC_000677	BnaA01g18230D|BnaA01g18230D	o	12.1304	0.001	0.001	0.001	0.001	0.001	0.001	0.001	0.001	0.001	0.001	0.001	0.001	0.001	0.001	0.001	0.001	0.001
TCONS_00000829	XLOC_000680	BnaA01g18320D|BnaA01g18320D	j	1.83132	0.001	0.001	0.001	0.001	0.001	0.001	0.001	0.001	0.001	0.001	0.001	0.001	0.001	0.001	0.001	0.001	0.001
TCONS_00000830	XLOC_000681	BnaA01g18340D|BnaA01g18340D	c	0.971552	0.001	0.001	0.001	0.001	0.001	0.001	0.001	0.001	0.001	0.001	0.001	0.001	0.001	0.001	0.001	0.001	0.001
TCONS_00000831	XLOC_000681	BnaA01g18340D|BnaA01g18340D	e	0.948132	0.001	0.001	0.001	0.001	0.001	0.001	0.001	0.001	0.001	0.001	0.001	0.001	0.001	0.001	0.001	0.001	0.001
TCONS_00000832	XLOC_000681	BnaA01g18340D|BnaA01g18340D	e	0.941162	0.001	4.78865	4.95013	3.9583	0.001	7.23038	7.79345	0.972045	0.001	1.66589	0.001	0.001	1.68726	0.001	0.58514	0.812957	0.001
TCONS_00000833	XLOC_000681	BnaA01g18340D|BnaA01g18340D	j	6.95134	9.95747	12.9381	0.001	9.10508	0.001	11.8007	0.001	34.3534	59.8229	43.5244	43.4192	64.3882	45.6617	54.3845	53.8084	26.3609	28.846
TCONS_00000834	XLOC_000681	BnaA01g18340D|BnaA01g18340D	e	6.54579	0.001	0.001	3.83205	0.001	0.001	0.001	0.001	0.001	0.001	0.001	0.001	0.001	0.001	0.001	0.001	0.001	0.001
TCONS_00000835	XLOC_000682	BnaA01g18380D|BnaA01g18380D	=	1.44255	0.001	0.001	7.2873	2.48692	0.001	0.001	0.001	12.5507	13.5964	0.001	6.14255	0.001	9.76029	11.7669	13.2822	4.19081	8.06745
TCONS_00000836	XLOC_000682	BnaA01g18380D|BnaA01g18380D	j	1.21924	0.001	0.001	3.53074	3.80278	0.001	0.001	0.001	0.001	0.001	0.001	0.001	0.001	0.001	0.001	0.001	0.001	0.001
TCONS_00000837	XLOC_000683	BnaA01g18400D|BnaA01g18400D	e	5.82437	4.78086	5.30049	4.23412	3.07129	5.09175	3.15219	13.7068	18.7052	17.6374	15.1847	14.05	11.8803	4.79222	8.23998	6.66987	18.5153	7.66688
TCONS_00000838	XLOC_000685	-	.	2.46522	1.04292	9.59495	7.50912	1.98585	0.001	4.08892	0.001	0.001	12.9768	8.92031	2.98381	5.25723	13.1725	9.34099	12.8466	8.60148	0.001
TCONS_00000839	XLOC_000686	BnaA01g18430D|BnaA01g18430D	j	0.95058	0.001	0.001	0.001	0.001	0.001	0.001	0.001	0.001	0.001	0.001	0.001	0.001	0.001	0.001	0.001	0.001	0.001
TCONS_00000840	XLOC_000686	BnaA01g18430D|BnaA01g18430D	=	5.6527	0.001	0.001	0.001	3.98678	0.001	0.001	0.001	0.001	0.001	0.001	0.001	0.001	0.001	0.001	0.001	0.001	0.001
TCONS_00000841	XLOC_000687	BnaA01g18450D|BnaA01g18450D	j	40.1772	0.001	0.001	0.001	0.001	0.001	0.001	0.001	0.001	0.001	0.001	0.001	0.001	0.001	0.001	0.001	0.001	0.001
TCONS_00000842	XLOC_000688	BnaA01g18500D|BnaA01g18500D	j	1.62395	0.001	0.001	0.001	0.001	0.001	0.001	0.001	0.001	0.001	0.001	0.001	0.001	0.001	0.001	0.001	0.001	0.001
TCONS_00000843	XLOC_000688	BnaA01g18530D|BnaA01g18530D	.	2.04593	2.71099	3.43097	3.52427	2.5508	0.001	3.54531	14.6675	10.8984	26.6919	5.72326	13.4565	16.7958	15.0275	16.3121	17.7362	10.9346	12.5497
TCONS_00000844	XLOC_000688	-	.	0.636191	1.56247	1.39036	0.001	0.001	0.001	0.001	0.001	0.001	0.001	0.001	0.001	0.001	0.001	0.001	0.001	0.001	0.001
TCONS_00000845	XLOC_000692	BnaA01g18660D|BnaA01g18660D	=	8.20284	0.001	0.001	0.001	0.001	8.67874	0.001	0.001	0.001	0.001	0.001	5.81545	5.80005	0.001	2.54789	0.617773	3.06464	2.9131
TCONS_00000846	XLOC_000693	BnaA01g18670D|BnaA01g18670D	x	19.0681	0.001	0.001	0.001	5.88433	0.001	7.19411	0.001	0.001	0.001	0.001	0.001	0.001	0.001	0.001	0.001	0.001	0.001
TCONS_00000847	XLOC_000694	BnaA01g18690D|BnaA01g18690D	=	3.9004	0.001	0.001	0.001	0.001	0.001	0.001	0.001	0.001	1.09026	0.001	0.001	0.001	0.001	5.38767	0.001	0.001	0.001
TCONS_00000848	XLOC_000697	BnaA01g18770D|BnaA01g18770D	j	0.333506	0.001	0.001	0.001	0.001	0.001	0.001	0.001	0.001	0.001	0.001	0.001	0.001	0.001	0.001	0.001	0.001	0.001
TCONS_00000849	XLOC_000697	BnaA01g18770D|BnaA01g18770D	j	2.62526	0.001	0.001	0.001	0.001	0.001	0.001	0.001	0.001	0.001	0.001	0.001	0.001	0.001	0.001	0.001	0.001	0.001
TCONS_00000850	XLOC_000698	BnaA01g18860D|BnaA01g18860D	j	4.47321	3.1952	2.59911	2.14361	5.64058	0.001	0.001	0.001	2.35659	5.0371	4.79319	1.2978	1.4866	0.001	5.89281	5.89454	1.06409	1.22539
TCONS_00000851	XLOC_000699	BnaA01g18880D|BnaA01g18880D	j	11.9522	0.001	0.001	0.001	0.001	0.001	0.001	0.001	0.001	0.001	0.001	0.001	0.001	0.001	0.001	4.07991	0.001	0.001
TCONS_00000852	XLOC_000699	BnaA01g18880D|BnaA01g18880D	j	21.6783	25.0294	0.001	0.001	0.001	0.001	0.001	0.001	0.001	18.1238	0.001	0.001	0.001	0.001	0.001	21.8169	0.001	0.001
TCONS_00000853	XLOC_000700	BnaA01g18930D|BnaA01g18930D	j	1.45753	0.001	0.001	0.001	0.001	0.001	0.001	0.001	0.001	0.001	0.001	0.001	0.001	0.001	0.001	0.001	0.001	0.001
TCONS_00000854	XLOC_000700	BnaA01g18930D|BnaA01g18930D	j	2.61848	0.001	0.001	0.001	0.001	0.001	0.001	0.001	0.001	0.001	0.001	0.001	0.001	0.001	0.001	0.001	0.001	0.001
TCONS_00000855	XLOC_000703	BnaA01g19010D|BnaA01g19010D	j	1.9744	0.001	0.001	0.001	0.001	0.001	0.001	0.001	0.001	0.001	0.001	0.001	0.001	0.001	0.001	0.001	0.001	0.001
TCONS_00000856	XLOC_000703	BnaA01g19010D|BnaA01g19010D	j	6.13331	0.001	0.001	0.001	0.001	0.001	0.001	0.001	0.001	0.001	0.001	2.13596	0.001	0.001	0.001	0.001	0.001	0.001
TCONS_00000857	XLOC_000703	BnaA01g19010D|BnaA01g19010D	j	2.53068	0.001	0.001	0.001	0.001	0.001	0.001	0.001	0.001	0.001	0.001	0.001	0.001	0.001	0.001	0.001	0.001	0.001
TCONS_00000858	XLOC_000705	-	u	0.672869	0.001	0.001	0.001	0.001	0.001	0.001	0.001	0.001	0.001	0.001	0.001	0.001	0.001	0.001	0.001	0.001	0.001
TCONS_00000859	XLOC_000708	BnaA01g19120D|BnaA01g19120D	=	86.3616	132.658	5.04022	0.001	0.001	135.175	9.80623	0.001	19.1944	18.6886	0.001	0.001	0.001	19.646	23.2346	0.001	0.001	0.001
TCONS_00000860	XLOC_000710	BnaA01g19160D|BnaA01g19160D	e	2.30164	0.001	0.001	0.001	0.001	0.001	0.001	0.001	0.001	0.001	0.001	0.001	0.001	0.001	0.001	0.001	0.001	0.001
TCONS_00000861	XLOC_000710	BnaA01g19160D|BnaA01g19160D	.	0.855661	0.001	0.001	2.40383	2.8404	0.001	0.001	0.001	0.001	2.16518	0.001	0.001	0.001	0.001	0.001	0.001	0.001	0.001
TCONS_00000862	XLOC_000713	BnaA01g19210D|BnaA01g19210D	.	1.94555	2.03674	2.73153	7.56974	0.001	2.77831	7.35895	0.001	32.8211	0.001	0.001	0.001	18.0071	0.001	34.9847	13.7462	0.001	0.001
TCONS_00000863	XLOC_000714	BnaA01g19260D|BnaA01g19260D	c	0.833228	1.51572	0.001	3.64442	0.001	0.001	0.001	0.001	0.001	0.001	0.001	0.001	0.001	0.001	0.001	0.001	0.001	0.001
TCONS_00000864	XLOC_000714	BnaA01g19260D|BnaA01g19260D	c	1.44945	1.80635	0.001	0.001	0.001	0.001	0.001	0.001	0.001	0.001	0.001	0.001	0.001	0.001	0.001	0.001	0.001	0.001
TCONS_00000865	XLOC_000714	BnaA01g19260D|BnaA01g19260D	c	1.22596	0.001	0.001	0.001	0.001	0.001	0.001	0.001	0.001	0.001	0.001	0.001	0.001	0.001	0.001	0.001	0.001	0.001
TCONS_00000866	XLOC_000715	BnaA01g19280D|BnaA01g19280D	c	7.23967	0.001	0.001	0.001	63.2212	0.001	0.001	0.001	0.001	0.001	0.001	0.001	0.001	0.001	0.001	0.001	0.001	0.001
TCONS_00000867	XLOC_000715	BnaA01g19280D|BnaA01g19280D	c	12.7742	0.001	0.001	0.001	86.5072	0.001	0.001	0.001	0.001	0.001	0.001	0.001	0.001	0.001	0.001	0.001	0.001	0.001
TCONS_00000868	XLOC_000717	-	.	1.97466	3.13176	4.823	7.73064	7.95565	0.001	8.18553	0.001	5.94622	10.933	8.34545	3.97301	8.31073	7.13765	6.58141	6.60446	4.35272	8.75723
TCONS_00000869	XLOC_000718	BnaA01g19340D|BnaA01g19340D	j	9.55017	4.07264	13.0088	0.001	7.83387	4.69385	3.86896	0.001	16.9743	16.7709	15.7905	0.001	12.3887	17.2614	16.9248	18.2035	8.85844	7.08953
TCONS_00000870	XLOC_000718	BnaA01g19340D|BnaA01g19340D	j	1.25759	0.001	0.001	0.001	0.001	0.001	0.001	0.001	0.001	0.001	0.001	0.001	0.001	0.001	0.001	0.001	0.001	0.001
TCONS_00000871	XLOC_000720	-	u	0.79057	0.001	0.001	0.001	0.001	0.001	0.001	0.001	0.001	0.001	0.001	0.001	0.001	0.001	0.001	0.001	0.001	0.001
TCONS_00000872	XLOC_000720	-	u	3.22775	0.001	0.001	0.001	0.001	0.001	0.001	0.001	0.001	0.001	0.001	0.001	0.001	0.001	0.001	0.001	0.001	0.001
TCONS_00000873	XLOC_000720	-	.	0.560332	1.55534	0.001	0.001	0.001	0.001	0.001	0.001	0.001	0.001	0.001	0.001	0.001	0.001	0.001	0.001	0.001	0.001
TCONS_00000874	XLOC_000721	BnaA01g19380D|BnaA01g19380D	.	3.29641	4.28302	5.20239	5.48291	4.57428	1.76676	3.28136	0.001	0.001	0.001	0.001	0.001	0.001	0.001	0.001	0.001	0.001	6.88967
TCONS_00000875	XLOC_000722	BnaA01g19480D|BnaA01g19480D	c	1.82868	0.001	0.001	0.001	0.001	0.001	0.001	0.001	0.001	0.001	0.001	0.001	0.001	0.001	0.001	0.001	0.001	0.001
TCONS_00000876	XLOC_000724	BnaA01g19580D|BnaA01g19580D	e	1.40786	0.001	0.001	6.80726	2.33631	0.001	3.85922	0.001	0.001	0.001	0.001	0.001	0.001	0.001	0.001	2.35563	0.001	0.001
TCONS_00000877	XLOC_000727	BnaA01g19700D|BnaA01g19700D	j	2.11022	0.001	0.001	0.001	0.001	0.001	0.001	0.001	0.001	0.001	0.001	0.001	0.001	0.001	0.001	0.001	0.001	0.001
TCONS_00000878	XLOC_000727	BnaA01g19700D|BnaA01g19700D	.	1.49031	1.41057	0.001	2.82447	2.88895	0.001	3.35213	0.001	0.001	0.001	0.001	0.001	0.001	0.001	0.001	0.001	0.001	0.001
TCONS_00000879	XLOC_000728	BnaA01g19710D|BnaA01g19710D	=	39.7185	32.3045	13.0588	15.9001	16.0772	0.001	19.7193	0.001	22.495	27.873	27.1298	26.0513	20.9359	24.2416	28.2868	23.7419	0.001	20.993
TCONS_00000880	XLOC_000730	BnaA01g19810D|BnaA01g19810D	j	0.8256	1.45051	0.001	0.001	1.97332	0.001	2.65803	0.001	0.001	4.19695	0.001	0.001	0.001	0.001	0.001	4.28224	1.41111	0.001
TCONS_00000881	XLOC_000730	BnaA01g19810D|BnaA01g19810D	=	0.445266	0.001	0.001	0.001	0.001	0.001	0.001	0.001	0.001	0.001	0.001	0.001	0.001	0.001	0.001	0.001	0.001	0.001
TCONS_00000882	XLOC_000730	BnaA01g19810D|BnaA01g19810D	.	1.87971	1.94605	3.51961	10.6001	4.16603	3.43009	1.25018	21.195	2.05398	1.31759	6.30217	1.08347	2.12036	6.23203	6.15594	0.001	3.1017	7.42609
TCONS_00000883	XLOC_000732	BnaA01g19860D|BnaA01g19860D	j	3.02904	0.001	0.001	0.001	0.001	0.001	0.001	0.001	0.001	0.001	0.001	0.001	0.001	0.001	0.001	0.001	0.001	0.001
TCONS_00000884	XLOC_000733	BnaA01g19870D|BnaA01g19870D	=	20.7256	28.597	41.5154	20.121	34.3703	22.3405	17.7334	26.1195	46.3067	26.4107	27.9035	34.2587	60.1074	42.1562	30.937	35.3146	62.7363	38.6946
TCONS_00000885	XLOC_000734	BnaA01g19880D|BnaA01g19880D	e	5.75766	1.33779	0.001	0.001	0.001	10.3571	0.290844	0.001	0.001	36.7885	0.001	12.5147	25.2374	34.9374	34.0229	26.5511	14.9378	24.4949
TCONS_00000886	XLOC_000734	BnaA01g19880D|BnaA01g19880D	j	4.58462	1.7171	2.36623	0.001	0.001	9.45064	1.12061	0.001	44.0864	17.3575	48.2371	13.5609	5.93879	12.1344	18.6257	14.0776	28.9184	19.0389
TCONS_00000887	XLOC_000735	BnaA01g19990D|BnaA01g19990D	x	1.84547	0.001	0.001	0.001	0.001	0.001	0.001	0.001	0.001	0.001	0.001	0.001	0.001	0.001	0.001	0.001	0.001	0.001
TCONS_00000888	XLOC_000736	BnaA01g20020D|BnaA01g20020D	j	6.58982	5.43433	0.001	0.001	0.001	0.001	0.001	0.001	0.001	0.001	0.001	0.001	0.001	0.001	0.001	0.001	0.001	0.001
TCONS_00000889	XLOC_000736	BnaA01g20020D|BnaA01g20020D	j	2.36674	0.001	0.001	0.001	0.001	0.001	0.001	0.001	0.001	0.001	0.001	0.001	0.001	0.001	0.001	0.001	0.001	0.001
TCONS_00000890	XLOC_000737	BnaA01g20040D|BnaA01g20040D	j	2.6145	0.001	0.001	0.001	0.001	0.001	0.001	0.001	0.001	0.001	3.97892	0.001	0.001	0.001	0.001	0.001	0.001	0.001
TCONS_00000891	XLOC_000737	BnaA01g20040D|BnaA01g20040D	c	15.6846	1.82291	154.947	214.709	184.107	0.001	65.1841	44.0955	23.0434	26.6623	16.9456	3.58681	5.11733	24.4418	17.8295	21.4259	5.02594	15.515
TCONS_00000892	XLOC_000741	BnaA01g20220D|BnaA01g20220D	=	2.99182	0.001	0.001	0.001	0.001	0.001	0.001	0.001	0.001	0.001	0.001	0.001	0.001	0.001	0.001	0.001	0.001	1.85451
TCONS_00000893	XLOC_000741	BnaA01g20220D|BnaA01g20220D	j	1.037	0.001	0.001	0.001	0.001	0.001	0.001	0.001	4.47127	4.79717	2.75805	0.69664	2.75837	0.001	3.66141	0.001	0.001	2.40264
TCONS_00000894	XLOC_000741	BnaA01g20220D|BnaA01g20220D	.	2.15276	4.74238	0.001	0.001	0.001	0.001	0.001	0.001	0.001	0.001	0.996442	1.05989	0.001	6.25064	0.001	0.001	0.001	0.001
TCONS_00000895	XLOC_000741	BnaA01g20220D|BnaA01g20220D	j	0.801089	0.001	0.001	0.001	0.001	0.001	0.001	0.001	0.001	0.001	0.001	0.001	0.001	0.001	0.001	0.001	0.001	0.001
TCONS_00000896	XLOC_000743	BnaA01g20230D|BnaA01g20230D	j	1.78812	0.001	0.001	0.001	0.001	0.001	0.001	0.001	0.001	0.001	0.001	0.001	0.001	0.001	0.001	0.001	0.001	0.001
TCONS_00000897	XLOC_000743	BnaA01g20230D|BnaA01g20230D	c	3.69891	0.001	0.001	0.001	0.001	0.001	0.001	0.001	0.001	0.001	0.001	0.001	0.001	0.001	0.001	0.001	0.001	0.001
TCONS_00000898	XLOC_000744	BnaA01g20250D|BnaA01g20250D	c	0.564037	0.001	0.001	0.001	0.001	0.001	0.001	0.001	0.001	0.001	0.001	0.001	0.001	0.001	0.001	0.001	0.001	0.001
TCONS_00000899	XLOC_000747	BnaA01g20300D|BnaA01g20300D	e	0.781878	0.001	0.001	0.001	0.001	0.001	0.001	0.001	0.001	0.001	0.001	0.001	0.001	0.001	0.001	0.001	0.001	0.001
TCONS_00000900	XLOC_000748	-	.	2.70774	3.01873	0.001	0.001	2.0191	7.76203	2.01072	0.001	5.83308	2.69339	0.001	6.43423	9.57327	6.44625	5.68335	0.001	6.025	0.001
TCONS_00000901	XLOC_000749	BnaA01g20340D|BnaA01g20340D	j	11.5864	2.52278	7.52145	0.001	7.54005	0.001	13.0902	0.001	6.15644	5.12179	8.55131	3.97808	2.27277	18.8348	17.5449	11.7494	0.001	45.3132
TCONS_00000902	XLOC_000750	BnaA01g20350D|BnaA01g20350D	j	1.61627	1.73683	0.001	1.99364	6.23383	0.001	0.001	0.001	2.22945	1.65249	3.39005	0.001	0.001	3.5587	3.06992	2.43668	3.91253	3.24435
TCONS_00000903	XLOC_000750	BnaA01g20350D|BnaA01g20350D	o	2.61815	0.001	0.001	0.001	0.001	0.001	0.001	0.001	0.001	0.001	0.001	0.001	0.001	0.001	0.001	0.001	0.001	0.001
TCONS_00000904	XLOC_000750	BnaA01g20350D|BnaA01g20350D	.	3.23765	1.81852	13.8315	5.6724	0.001	0.001	0.001	0.001	1.97514	2.26226	2.37532	0.001	0.001	0.001	4.27541	2.8621	6.32044	7.04975
TCONS_00000905	XLOC_000751	BnaA01g20370D|BnaA01g20370D	j	0.50622	0.001	0.001	0.001	0.001	0.001	0.001	0.001	0.001	0.001	0.001	0.001	0.001	0.001	0.001	0.001	0.001	0.001
TCONS_00000906	XLOC_000751	BnaA01g20370D|BnaA01g20370D	j	1.43183	0.001	0.001	0.001	0.001	0.001	0.001	0.001	0.001	0.001	0.001	0.001	0.001	0.001	0.001	0.001	0.001	0.001
TCONS_00000907	XLOC_000746	-	.	1.24727	3.99852	0.001	4.70773	0.001	0.001	4.43507	44.1759	0.001	0.001	0.001	17.7979	0.001	0.001	0.001	32.9061	7.74612	0.001
TCONS_00000908	XLOC_000755	BnaA01g20470D|BnaA01g20470D	j	0.479551	0.001	0.001	0.001	0.001	0.001	0.001	0.001	0.001	0.001	0.001	0.001	0.001	0.001	0.001	0.001	0.001	0.001
TCONS_00000909	XLOC_000755	BnaA01g20470D|BnaA01g20470D	j	0.969894	0.001	0.001	0.001	0.001	0.001	0.001	0.001	0.001	0.001	0.001	0.001	0.001	0.001	0.001	0.001	0.001	1.72295
TCONS_00000910	XLOC_000756	BnaA01g20480D|BnaA01g20480D	j	23.9861	5.8363	0.001	0.001	0.001	14.2652	0.001	0.001	0.001	0.001	0.001	0.001	0.001	0.001	0.001	0.001	0.001	0.001
TCONS_00000911	XLOC_000757	BnaA01g20510D|BnaA01g20510D	.	0.960586	1.35481	0.001	0.001	6.97921	0.001	1.87075	0.001	2.2294	1.24148	2.32797	0.001	0.904934	2.10717	2.05598	2.01813	2.17265	1.07893
TCONS_00000912	XLOC_000759	BnaA01g20530D|BnaA01g20530D	j	8.73282	0.001	0.001	0.001	0.001	0.001	0.001	0.001	0.001	0.001	0.001	0.001	0.001	0.001	0.001	0.001	0.001	0.001
TCONS_00000913	XLOC_000759	BnaA01g20530D|BnaA01g20530D	=	1.20118	4.05521	3.01692	5.27775	0.001	2.17734	0.001	17.3136	0.001	0.001	0.001	0.001	0.001	0.001	14.833	0.001	9.01994	0.001
TCONS_00000914	XLOC_000760	BnaA01g20550D|BnaA01g20550D	.	0.918174	0.001	0.001	2.26784	0.94174	0.001	2.17026	0.001	0.001	0.001	0.001	0.001	0.001	0.001	0.001	0.001	0.001	0.001
TCONS_00000915	XLOC_000761	BnaA01g20610D|BnaA01g20610D	=	3.73182	3.46811	3.01838	3.74289	2.41891	3.99762	0.001	0.001	3.70819	4.60995	4.36062	3.21988	2.62961	3.85547	3.78826	4.90841	3.49234	4.22064
TCONS_00000916	XLOC_000761	BnaA01g20620D|BnaA01g20620D	=	1.77015	3.93533	9.77495	0.001	8.12067	0.001	4.96135	0.001	0.001	0.001	0.001	4.08205	0.001	9.56664	0.001	7.13654	6.40465	5.30787
TCONS_00000917	XLOC_000762	BnaA01g20640D|BnaA01g20640D	j	1.67804	0.001	0.001	0.001	0.001	0.001	0.001	0.001	0.001	0.001	0.001	0.001	0.001	0.001	0.001	0.001	0.001	0.001
TCONS_00000918	XLOC_000763	BnaA01g20660D|BnaA01g20660D	i	37.1378	0.001	0.001	0.001	0.001	0.001	0.001	0.001	0.001	0.001	0.001	0.001	0.001	0.001	0.001	0.001	0.001	0.001
TCONS_00000919	XLOC_000766	BnaA01g20770D|BnaA01g20770D	e	7.06869	8.31461	5.08626	4.25168	2.99939	6.17564	4.01589	0.001	7.46479	7.22203	8.77916	9.19839	7.41878	7.52418	9.08124	9.35296	12.0162	9.15695
TCONS_00000920	XLOC_000767	BnaA01g20830D|BnaA01g20830D	o	1.30865	0.001	3.77821	2.99945	0.001	0.001	0.001	0.001	0.001	0.001	0.001	0.001	0.001	0.001	0.001	0.775083	0.001	0.001
TCONS_00000921	XLOC_000769	BnaA01g20850D|BnaA01g20850D	j	0.564186	0.001	0.001	0.001	0.001	0.001	0.001	0.001	0.001	0.001	0.001	0.001	0.001	0.001	0.001	0.001	0.001	0.001
TCONS_00000922	XLOC_000769	BnaA01g20850D|BnaA01g20850D	=	1.29436	1.89011	0.001	2.06337	0.001	0.001	8.55866	0.001	0.001	4.36731	0.951644	2.07996	3.27823	5.60603	1.91384	4.60691	1.47417	3.46079
TCONS_00000923	XLOC_000769	BnaA01g20850D|BnaA01g20850D	.	0.811502	0.72551	7.09752	4.19753	4.2861	0.001	2.26162	16.4468	0.001	0.001	0.889275	0.001	0.001	0.001	1.63399	0.001	0.001	0.001
TCONS_00000924	XLOC_000768	BnaA01g20890D|BnaA01g20890D	j	21.4964	0.001	0.001	0.001	0.001	0.001	0.001	0.001	0.001	0.001	0.001	0.001	0.001	0.001	0.001	0.001	0.001	0.001
TCONS_00000925	XLOC_000770	BnaA01g20950D|BnaA01g20950D	j	37.9041	0.001	0.001	0.001	0.001	0.001	0.001	0.001	0.001	0.001	0.001	0.001	0.001	0.001	0.001	0.001	0.001	0.001
TCONS_00000926	XLOC_000770	BnaA01g20950D|BnaA01g20950D	=	25.625	25.3323	7.28096	5.59752	12.1091	10.1648	15.6265	0.001	18.5587	15.602	27.4302	11.9061	8.30955	21.3751	25.9227	16.8306	18.5952	20.5965
TCONS_00000927	XLOC_000771	-	u	1.40401	0.001	0.001	0.001	0.001	0.001	0.001	0.001	0.001	0.001	0.001	0.001	0.001	0.001	0.001	0.001	0.001	0.001
TCONS_00000928	XLOC_000775	BnaA01g21040D|BnaA01g21040D	j	3.35538	0.001	0.001	0.001	56.8076	0.001	0.001	0.001	0.001	0.001	0.001	0.001	0.001	0.001	0.001	0.001	0.001	0.001
TCONS_00000929	XLOC_000775	BnaA01g21040D|BnaA01g21040D	j	33.0278	0.001	0.001	0.001	0.001	0.001	0.001	0.001	0.001	0.001	0.001	0.001	0.001	0.001	0.001	0.001	0.001	0.001
TCONS_00000930	XLOC_000776	BnaA01g21140D|BnaA01g21140D	.	7.15172	5.51767	11.7568	21.8522	6.62123	4.09722	17.7506	22.1599	30.2312	36.9665	16.4799	8.79978	21.9892	26.8488	20.1304	13.3077	21.9937	20.3411
TCONS_00000931	XLOC_000778	BnaA01g21230D|BnaA01g21230D	.	30.4769	38.1927	0.001	28.0911	0.001	0.001	0.001	36.9047	0.001	0.001	0.001	0.001	0.001	0.001	0.001	0.001	0.001	0.001
TCONS_00000932	XLOC_000781	BnaA01g21410D|BnaA01g21410D	j	4.87368	0.001	0.001	0.001	0.001	0.001	0.001	0.001	0.001	0.001	0.001	0.001	0.001	0.001	0.001	0.001	0.001	0.001
TCONS_00000933	XLOC_000781	BnaA01g21410D|BnaA01g21410D	c	6.17017	4.1002	9.23493	7.18791	17.3144	0.001	16.342	22.2425	0.001	0.001	0.001	0.001	0.001	0.001	0.001	0.001	7.38293	0.001
TCONS_00000934	XLOC_000782	BnaA01g21440D|BnaA01g21440D	=	3.47496	2.47686	5.23665	5.00484	5.4515	0.001	9.65231	0.001	26.579	28.3967	26.6935	21.372	20.405	31.1743	33.2683	34.2961	20.9278	26.6455
TCONS_00000935	XLOC_000783	BnaA01g21450D|BnaA01g21450D	j	10.6509	12.4298	0.001	0.001	0.001	8.32615	0.001	0.001	0.001	0.001	0.001	0.001	0.001	0.001	0.001	0.001	0.001	0.001
TCONS_00000936	XLOC_000783	BnaA01g21450D|BnaA01g21450D	c	29.446	18.7811	10.7715	6.65677	6.88399	13.4235	14.4718	0.001	12.0705	0.001	0.001	0.001	0.001	0.001	0.001	0.001	0.001	0.001
TCONS_00000937	XLOC_000785	BnaA01g21460D|BnaA01g21460D	c	0.472345	0.001	0.001	0.001	0.001	0.001	0.001	0.001	0.001	0.001	0.001	0.001	0.001	0.001	0.001	0.001	0.001	0.001
TCONS_00000938	XLOC_000784	-	.	2.84393	0.001	5.74905	4.85834	0.678387	0.001	1.20516	0.001	12.3201	9.45681	7.77235	6.10136	8.88488	9.44572	7.2234	8.4333	0.001	0.001
TCONS_00000939	XLOC_000786	BnaA01g21520D|BnaA01g21520D	j	2.07959	0.001	0.001	0.001	0.001	0.001	0.001	0.001	0.001	0.001	0.001	0.001	0.001	0.001	0.001	0.001	0.001	0.001
TCONS_00000940	XLOC_000787	BnaA01g21510D|BnaA01g21510D	j	1.64916	0.001	0.001	0.001	0.001	0.001	0.001	0.001	0.001	0.001	0.001	0.001	0.001	0.001	0.001	0.001	0.001	0.001
TCONS_00000941	XLOC_000786	-	.	2.9684	3.48455	7.83529	9.22525	0.001	3.84888	0.001	9.42075	0.001	0.001	0.001	0.001	0.001	0.001	0.001	0.001	0.001	0.001
TCONS_00000942	XLOC_000786	BnaA01g21520D|BnaA01g21520D	=	1.90395	2.29172	0.001	2.09631	5.78565	5.01595	5.09931	0.001	13.8591	17.1764	14.2158	30.2047	34.3554	15.4658	17.0098	14.2736	12.4057	21.264
TCONS_00000943	XLOC_000786	BnaA01g21520D|BnaA01g21520D	e	0.889781	0.001	0.001	0.001	0.001	0.001	0.001	0.001	0.001	0.001	0.001	0.001	0.001	0.001	0.001	0.001	0.001	0.001
TCONS_00000944	XLOC_000788	BnaA01g21630D|BnaA01g21630D	o	1.61629	0.001	0.001	0.001	2.40938	0.001	0.001	0.001	0.001	0.001	0.001	0.001	0.001	0.001	0.001	0.001	0.001	0.001
TCONS_00000945	XLOC_000789	BnaA01g21670D|BnaA01g21670D	j	0.673204	0.001	0.001	0.001	0.001	0.001	0.001	0.001	0.001	0.001	0.001	0.001	0.001	0.001	0.001	0.001	0.001	0.001
TCONS_00000946	XLOC_000789	BnaA01g21670D|BnaA01g21670D	=	2.32531	0.001	7.49472	0.001	7.35683	0.001	1.84107	0.001	10.108	10.8836	10.5312	5.87047	4.64786	35.3395	20.0069	21.2529	11.4138	16.7786
TCONS_00000947	XLOC_000789	BnaA01g21670D|BnaA01g21670D	e	1.7019	0.001	0.001	0.001	0.001	0.001	0.001	0.001	0.001	0.001	0.001	0.001	0.001	0.001	0.001	0.001	0.001	0.001
TCONS_00000948	XLOC_000792	-	.	1.10785	4.06391	0.001	0.001	3.03526	0.001	0.001	0.001	1.39849	0.001	0.001	0.001	0.001	0.001	0.001	1.53863	0.001	0.001
TCONS_00000949	XLOC_000794	BnaA01g21820D|BnaA01g21820D	c	0.493122	0.001	0.001	4.09381	0.001	0.001	0.001	0.001	0.001	0.001	0.001	0.001	0.001	0.001	0.001	0.001	0.001	0.001
TCONS_00000950	XLOC_000796	BnaA01g21870D|BnaA01g21870D	j	7.15506	0.001	4.51985	0.001	6.45536	0.001	7.97372	0.001	9.40037	6.38864	9.08805	3.06786	0.001	8.58928	8.05461	8.81669	0.001	3.12611
TCONS_00000951	XLOC_000797	BnaA01g21880D|BnaA01g21880D	j	6.96525	0.001	0.001	0.001	0.001	0.001	0.001	0.001	0.001	0.001	0.001	0.001	0.001	0.001	0.001	0.001	0.001	0.001
TCONS_00000952	XLOC_000798	BnaA01g21890D|BnaA01g21890D	j	1.65342	0.001	0.001	0.001	0.001	0.001	0.001	0.001	0.001	0.001	0.001	0.001	0.001	0.001	0.001	0.001	0.001	0.001
TCONS_00000953	XLOC_000798	BnaA01g21890D|BnaA01g21890D	j	8.82864	0.001	0.001	0.001	0.001	0.001	0.001	0.001	0.001	0.001	0.001	0.001	0.001	0.001	0.001	0.001	0.001	0.001
TCONS_00000954	XLOC_000800	BnaA01g21990D|BnaA01g21990D	j	1.28855	0.001	0.001	0.001	0.001	0.001	0.001	0.001	0.001	0.001	0.001	0.001	0.001	0.001	0.001	0.001	0.001	0.001
TCONS_00000955	XLOC_000802	BnaA01g22030D|BnaA01g22030D	j	0.671208	0.001	0.001	0.001	0.001	0.001	0.001	0.001	0.001	0.001	0.001	0.001	0.001	0.001	0.001	0.001	0.001	0.001
TCONS_00000956	XLOC_000802	BnaA01g22030D|BnaA01g22030D	j	1.26398	0.001	0.001	0.001	0.001	0.001	0.001	0.001	0.001	0.001	0.001	0.001	0.001	0.001	0.001	0.001	0.001	0.001
TCONS_00000957	XLOC_000802	BnaA01g22030D|BnaA01g22030D	j	5.82641	4.65634	0.001	0.001	0.001	0.001	0.001	0.001	0.001	0.001	0.001	0.001	0.001	0.001	0.001	0.001	0.001	0.001
TCONS_00000958	XLOC_000803	BnaA01g22040D|BnaA01g22040D	=	17.869	17.5752	15.0124	14.233	11.598	21.5901	0.001	11.713	31.0916	34.5078	27.3748	60.5746	58.7467	39.1917	42.7147	0.001	0.001	0.001
TCONS_00000959	XLOC_000806	-	.	1.73825	2.14517	5.21359	5.8644	0.001	0.001	5.26785	12.4239	12.279	14.2247	13.417	7.7266	12.669	14.3984	13.6313	13.9956	12.6638	9.67448
TCONS_00000960	XLOC_000807	BnaA01g22150D|BnaA01g22150D	j	2.25679	0.001	0.001	0.001	0.001	0.001	0.001	0.001	0.001	0.001	0.001	0.001	0.001	0.001	0.001	0.001	0.001	0.001
TCONS_00000961	XLOC_000807	BnaA01g22150D|BnaA01g22150D	c	2.21609	0.001	0.001	0.001	0.001	0.001	0.001	0.001	0.001	0.001	0.001	0.001	0.001	0.001	0.001	0.001	0.001	0.001
TCONS_00000962	XLOC_000809	-	.	6.96134	17.7838	0.001	0.001	0.001	0.001	0.001	0.001	0.001	0.001	0.001	0.001	0.001	0.001	0.001	0.001	0.001	0.001
TCONS_00000963	XLOC_000809	BnaA01g22230D|BnaA01g22230D	j	15.7947	0.001	0.001	0.001	16.898	11.1231	0.001	0.001	0.001	0.001	0.001	0.001	0.001	0.001	0.001	0.001	0.001	0.001
TCONS_00000964	XLOC_000810	BnaA01g22240D|BnaA01g22240D	c	1.14836	1.26425	0.001	0.001	0.001	0.001	0.001	0.001	0.001	0.001	0.001	0.001	0.001	0.001	0.001	0.001	0.001	0.001
TCONS_00000965	XLOC_000810	BnaA01g22240D|BnaA01g22240D	c	0.962889	0.001	0.001	0.001	0.001	0.001	0.001	0.001	0.001	0.001	0.001	0.001	0.001	0.001	0.001	0.001	0.001	0.001
TCONS_00000966	XLOC_000813	BnaA01g22310D|BnaA01g22310D	=	14.7195	2.47741	7.38213	4.75513	0.001	0.001	11.5363	0.001	9.0849	10.4176	8.64437	15.1433	11.9485	9.87627	13.4381	0.001	11.3204	12.078
TCONS_00000967	XLOC_000811	BnaA01g22360D|BnaA01g22360D	j	0.671466	0.001	0.001	0.001	0.001	0.001	0.001	0.001	0.001	0.001	0.001	0.001	0.001	0.001	0.001	0.001	0.001	0.001
TCONS_00000968	XLOC_000811	BnaA01g22360D|BnaA01g22360D	j	1.02748	0.001	0.001	0.001	0.001	0.001	0.001	0.001	0.001	0.001	0.001	0.001	0.001	0.001	0.001	0.001	0.001	0.001
TCONS_00000969	XLOC_000811	BnaA01g22360D|BnaA01g22360D	j	0.440701	0.001	0.001	0.001	0.001	0.001	0.001	0.001	0.001	0.001	0.001	0.001	0.001	0.001	0.001	0.001	0.001	0.001
TCONS_00000970	XLOC_000811	BnaA01g22360D|BnaA01g22360D	j	1.81594	0.001	0.001	0.001	0.001	0.001	0.001	0.001	0.001	0.001	0.001	0.001	0.001	0.001	0.001	0.001	0.001	0.001
TCONS_00000971	XLOC_000814	BnaA01g22400D|BnaA01g22400D	c	0.666984	0.001	0.001	0.001	0.001	0.001	0.001	0.001	0.001	0.001	0.001	0.001	0.001	0.001	0.001	0.001	0.001	0.001
TCONS_00000972	XLOC_000815	-	.	1.08406	0.001	0.001	0.001	0.001	0.001	0.001	0.001	1.63285	0.001	0.001	0.001	0.001	0.001	0.001	1.10552	9.09184	0.001
TCONS_00000973	XLOC_000817	BnaA01g22480D|BnaA01g22480D	j	1.22558	0.001	0.001	0.001	0.001	0.001	0.001	0.001	0.001	0.001	0.001	0.001	0.001	0.001	0.001	0.001	0.001	0.001
TCONS_00000974	XLOC_000817	BnaA01g22480D|BnaA01g22480D	c	4.41008	0.001	0.001	0.001	0.001	0.001	0.001	0.001	0.001	0.001	0.001	0.001	0.001	0.001	0.001	0.001	0.001	0.001
TCONS_00000975	XLOC_000821	-	u	3.00934	0.001	0.001	0.001	0.001	0.001	0.001	0.001	0.001	0.001	0.001	0.001	0.001	0.001	0.001	0.001	0.001	0.001
TCONS_00000976	XLOC_000821	-	u	1.2136	0.001	0.001	0.001	0.001	0.001	0.001	0.001	0.001	0.001	0.001	0.001	0.001	0.001	0.001	0.001	0.001	0.001
TCONS_00000977	XLOC_000821	-	u	1.34604	0.001	0.001	0.001	0.001	0.001	0.001	0.001	0.001	0.001	0.001	0.001	0.001	0.001	0.001	0.001	0.001	0.001
TCONS_00000978	XLOC_000821	-	.	3.37935	0.001	0.001	6.20524	0.001	0.001	0.001	0.001	0.001	0.001	0.001	0.001	0.001	0.001	0.001	0.001	0.001	0.001
TCONS_00000979	XLOC_000823	BnaA01g22580D|BnaA01g22580D	o	0.880519	1.90432	0.001	0.001	0.001	0.001	0.001	0.001	0.001	0.001	0.001	0.001	0.001	0.001	0.001	0.001	0.001	0.001
TCONS_00000980	XLOC_000824	BnaA01g22620D|BnaA01g22620D	=	7.03389	10.9279	0.001	0.001	0.001	32.8932	0.001	0.001	0.001	0.001	0.001	0.001	0.001	0.001	0.001	0.001	0.001	0.001
TCONS_00000981	XLOC_000826	-	.	1.23098	1.47737	0.001	0.001	0.001	0.001	0.001	0.001	0.001	0.001	0.001	0.001	0.001	0.001	0.001	0.001	0.001	0.001
TCONS_00000982	XLOC_000826	-	u	0.49067	0.001	0.001	0.001	0.001	0.001	0.001	0.001	0.001	0.001	0.001	0.001	0.001	0.001	0.001	0.001	0.001	0.001
TCONS_00000983	XLOC_000826	-	u	1.04162	0.001	0.001	0.001	0.001	0.001	0.001	0.001	0.001	0.001	0.001	0.001	0.001	0.001	0.001	0.001	0.001	0.001
TCONS_00000984	XLOC_000828	BnaA01g22750D|BnaA01g22750D	j	14.8848	31.2283	0.001	0.001	0.001	39.5058	0.001	0.001	0.001	0.001	0.001	0.001	0.001	0.001	0.001	0.001	0.001	0.001
TCONS_00000985	XLOC_000829	BnaA01g22760D|BnaA01g22760D	=	0.280476	0.001	0.001	0.001	0.001	0.001	0.001	0.001	0.001	0.001	0.001	0.001	0.001	0.001	0.001	0.001	0.001	0.001
TCONS_00000986	XLOC_000829	BnaA01g22760D|BnaA01g22760D	j	0.554189	0.001	0.001	0.001	0.001	0.001	0.001	0.001	0.001	0.001	0.001	0.001	0.001	0.001	0.001	0.001	0.001	0.001
TCONS_00000987	XLOC_000829	BnaA01g22760D|BnaA01g22760D	j	0.885295	0.001	0.001	0.001	0.001	0.001	0.001	0.001	0.001	0.001	0.001	0.001	0.001	0.001	0.001	0.001	0.001	0.001
TCONS_00000988	XLOC_000830	BnaA01g22770D|BnaA01g22770D	=	17.1744	4.47649	12.24	11.3763	10.9329	13.2338	4.57338	0.001	24.1351	27.2559	22.6261	34.9838	42.1886	23.1207	21.9876	28.3176	21.9314	14.4136
TCONS_00000989	XLOC_000831	BnaA01g22890D|BnaA01g22890D	j	0.937688	0.001	0.001	0.001	0.001	0.001	0.001	0.001	0.001	0.001	0.001	0.001	0.001	0.001	0.001	0.001	0.001	0.001
TCONS_00000990	XLOC_000831	BnaA01g22890D|BnaA01g22890D	j	0.544498	0.001	0.001	0.001	0.001	0.001	0.001	0.001	0.001	0.001	0.001	0.001	0.001	0.001	0.001	0.001	0.001	0.001
TCONS_00000991	XLOC_000832	BnaA01g22940D|BnaA01g22940D	.	0.903796	3.77791	4.77498	0.001	1.9608	0.001	0.886168	0.001	0.001	0.001	0.001	0.001	0.001	0.001	0.001	0.001	0.001	0.001
TCONS_00000992	XLOC_000833	BnaA01g22950D|BnaA01g22950D	.	2.35659	2.79516	5.49936	6.8326	1.38954	81.7671	3.06471	0.001	4.05096	4.57032	4.01465	4.20964	2.57053	4.66784	4.34369	4.96275	3.54906	4.23589
TCONS_00000993	XLOC_000834	BnaA01g22960D|BnaA01g22960D	=	0.890693	0.001	0.001	0.001	0.794224	0.001	0.001	0.001	1.68328	1.11824	3.21757	1.04335	0.001	0.001	0.001	0.406666	0.950827	1.37017
TCONS_00000994	XLOC_000836	BnaA01g22990D|BnaA01g22990D	e	1.15108	0.001	0.001	0.001	0.001	0.001	0.001	0.001	0.001	0.001	0.001	0.001	0.001	0.001	0.001	0.001	0.001	0.001
TCONS_00000995	XLOC_000836	BnaA01g22990D|BnaA01g22990D	o	0.422384	0.001	0.001	0.001	0.001	0.001	0.001	0.001	0.001	0.001	0.001	0.001	0.001	0.001	0.001	0.001	0.001	1.52549
TCONS_00000996	XLOC_000836	BnaA01g22990D|BnaA01g22990D	=	1.25356	0.001	5.57567	0.001	0.782932	2.15905	3.6842	0.001	9.47609	7.26158	3.04743	3.18994	4.18909	5.99838	5.83173	5.35555	3.03489	3.03974
TCONS_00000997	XLOC_000836	BnaA01g23000D|BnaA01g23000D	=	0.520397	0.001	0.001	0.001	0.831148	0.001	0.001	0.001	0.001	0.001	0.001	0.001	0.001	0.001	0.001	0.001	0.001	0.001
TCONS_00000998	XLOC_000839	BnaA01g23040D|BnaA01g23040D	.	0.727536	0.651276	2.37301	3.46108	0.001	0.001	0.001	0.001	0.001	0.001	0.001	0.001	0.001	0.001	0.001	0.001	0.001	0.001
TCONS_00000999	XLOC_000837	BnaA01g23100D|BnaA01g23100D	j	1.49307	0.001	0.001	0.001	0.001	0.001	0.001	0.001	0.001	0.001	0.001	0.001	0.001	0.001	0.001	0.001	0.001	0.001
TCONS_00001000	XLOC_000837	BnaA01g23100D|BnaA01g23100D	j	0.652217	0.001	0.001	0.001	0.001	0.001	0.001	0.001	0.001	0.001	0.001	0.001	0.001	0.001	0.001	0.001	0.001	0.001
TCONS_00001001	XLOC_000837	BnaA01g23100D|BnaA01g23100D	j	1.12158	0.001	0.001	0.001	0.001	0.001	0.001	0.001	0.001	0.001	0.001	0.001	0.001	0.001	0.001	0.001	0.001	0.001
TCONS_00001002	XLOC_000837	BnaA01g23100D|BnaA01g23100D	j	1.87642	0.001	0.001	0.001	0.001	0.001	0.001	0.001	0.001	0.001	0.001	0.001	0.001	0.001	0.001	0.001	0.001	0.001
TCONS_00001003	XLOC_000840	BnaA01g23140D|BnaA01g23140D	j	2.77321	4.22772	0.001	0.001	3.83118	0.001	0.001	0.001	2.84463	0.001	3.46597	0.001	0.001	0.001	0.001	0.001	0.001	0.001
TCONS_00001004	XLOC_000841	BnaA01g23150D|BnaA01g23150D	j	10.6386	0.001	0.001	0.001	3.6651	0.001	0.001	0.001	5.72591	5.94279	0.001	5.28638	2.80804	0.001	6.40855	6.91164	0.001	0.001
TCONS_00001005	XLOC_000842	BnaA01g23160D|BnaA01g23160D	=	5.81305	4.29404	72.5945	99.8731	44.0624	0.001	28.7316	237.117	48.7077	64.2423	40.1949	11.365	19.9903	82.4944	48.8363	43.6773	21.2503	62.3326
TCONS_00001006	XLOC_000844	BnaA01g23200D|BnaA01g23200D	j	1.58116	0.001	0.001	0.001	0.001	0.001	0.001	0.001	0.001	0.001	0.001	0.001	0.001	0.001	0.001	0.001	0.001	0.001
TCONS_00001007	XLOC_000844	BnaA01g23200D|BnaA01g23200D	c	2.29484	0.001	0.001	0.001	0.001	0.001	0.001	0.001	0.001	0.001	0.001	0.001	0.001	0.001	0.001	0.001	0.001	0.001
TCONS_00001008	XLOC_000845	BnaA01g23310D|BnaA01g23310D	j	49.4532	0.001	0.001	0.001	32.4136	0.001	0.001	0.001	0.001	0.001	0.001	0.001	0.001	0.001	0.001	0.001	0.001	0.001
TCONS_00001009	XLOC_000845	BnaA01g23310D|BnaA01g23310D	=	5.94226	0.001	48.2047	14.172	0.001	5.7585	3.32408	0.001	0.001	0.001	0.001	0.001	0.001	0.001	0.001	0.001	0.001	0.001
TCONS_00001010	XLOC_000847	BnaA01g23390D|BnaA01g23390D	=	25.571	0.001	0.001	0.001	21.036	0.001	18.0164	0.001	0.001	10.3965	0.001	0.001	0.001	0.001	10.8792	11.4901	0.001	8.54008
TCONS_00001011	XLOC_000848	BnaA01g23420D|BnaA01g23420D	j	0.169733	0.001	0.001	0.001	0.001	0.001	0.001	0.001	0.001	0.001	0.001	0.001	0.001	0.001	0.001	0.001	0.001	0.001
TCONS_00001012	XLOC_000848	BnaA01g23420D|BnaA01g23420D	j	0.420182	0.001	0.001	0.001	0.001	0.001	0.001	0.001	0.001	0.001	0.001	0.875414	0.001	0.001	0.001	0.001	0.001	0.001
TCONS_00001013	XLOC_000848	BnaA01g23420D|BnaA01g23420D	j	0.42533	0.001	0.001	0.001	0.001	0.001	0.001	0.001	0.001	0.001	0.001	0.001	0.001	0.001	0.001	0.001	0.001	0.001
TCONS_00001014	XLOC_000848	BnaA01g23420D|BnaA01g23420D	j	1.34374	0.001	0.001	0.001	0.001	0.001	0.001	0.001	0.001	0.001	0.001	0.001	0.001	0.001	0.001	0.001	0.001	0.001
TCONS_00001015	XLOC_000849	BnaA01g23450D|BnaA01g23450D	e	4.45643	2.33377	0.001	0.001	0.001	8.3205	0.001	0.001	0.001	0.001	0.001	1.17894	0.001	0.001	0.001	0.001	0.001	0.001
TCONS_00001016	XLOC_000851	BnaA01g23500D|BnaA01g23500D	.	1.34914	0.001	0.001	0.001	1.23066	0.001	0.524485	0.001	0.001	0.001	0.001	0.001	0.001	0.001	0.001	0.001	5.98552	0.001
TCONS_00001017	XLOC_000852	BnaA01g23550D|BnaA01g23550D	o	2.69571	0.001	0.001	0.001	0.001	0.001	1.86269	0.001	0.001	0.001	0.001	0.001	0.001	0.001	0.001	0.001	0.001	0.001
TCONS_00001018	XLOC_000852	BnaA01g23550D|BnaA01g23550D	o	2.69571	0.001	0.001	0.001	0.001	0.001	0.001	0.001	0.001	0.001	0.001	0.001	0.001	0.001	0.001	0.001	0.001	0.001
TCONS_00001019	XLOC_000852	BnaA01g23550D|BnaA01g23550D	o	13.2025	2.41728	10.7161	0.001	0.001	3.66978	5.37727	0.001	0.001	0.001	0.001	0.001	0.001	0.001	0.001	0.001	0.001	0.001
TCONS_00001020	XLOC_000852	BnaA01g23550D|BnaA01g23550D	o	2.69571	0.001	5.4391	0.001	3.27964	3.66978	0.001	0.001	0.001	0.001	0.001	0.001	0.001	0.001	0.001	0.001	0.001	6.35166
TCONS_00001021	XLOC_000852	BnaA01g23550D|BnaA01g23550D	o	2.69571	0.001	0.001	0.001	0.001	0.001	0.001	0.001	0.001	0.001	0.001	0.001	0.001	0.001	0.001	0.001	0.001	0.001
TCONS_00001022	XLOC_000853	BnaA01g23600D|BnaA01g23600D	j	0.617398	0.001	0.001	2.65631	0.001	0.001	0.001	0.001	0.001	0.001	0.001	0.001	0.001	0.001	0.001	0.001	1.95275	0.001
TCONS_00001023	XLOC_000858	BnaA01g23770D|BnaA01g23770D	c	21.1472	0.001	0.001	0.001	0.001	0.001	0.001	0.001	0.001	0.001	0.001	0.001	0.001	0.001	0.001	0.001	0.001	0.001
TCONS_00001024	XLOC_000858	BnaA01g23770D|BnaA01g23770D	j	9.92821	0.001	0.001	0.001	0.001	0.001	0.001	0.001	0.001	0.001	0.001	0.001	0.001	0.001	0.001	0.001	0.001	0.001
TCONS_00001025	XLOC_000858	BnaA01g23770D|BnaA01g23770D	j	14.4729	0.001	0.001	0.001	0.001	0.001	0.001	0.001	0.001	0.001	0.001	0.001	0.001	0.001	0.001	0.001	0.001	0.001
TCONS_00001026	XLOC_000859	BnaA01g23790D|BnaA01g23790D	j	0.732431	1.00483	4.56574	0.001	0.001	0.001	0.001	0.001	0.001	0.001	0.001	0.001	0.001	0.001	0.001	0.437467	0.001	0.001
TCONS_00001027	XLOC_000859	BnaA01g23790D|BnaA01g23790D	j	0.815442	0.001	0.001	0.001	0.001	0.001	0.001	0.001	0.001	0.001	0.001	0.001	0.001	0.001	0.001	0.001	0.001	0.001
TCONS_00001028	XLOC_000864	BnaA01g23940D|BnaA01g23940D	x	5.36759	27.96	0.001	0.001	0.001	0.001	0.001	0.001	0.001	0.001	0.001	0.001	0.001	0.001	0.001	0.001	0.001	0.001
TCONS_00001029	XLOC_000865	BnaA01g23950D|BnaA01g23950D	e	4.08828	2.75202	0.001	0.001	0.001	2.89773	0.001	0.001	0.001	0.001	0.001	1.15678	0.001	0.001	0.001	0.001	0.001	0.001
TCONS_00001030	XLOC_000866	BnaA01g23960D|BnaA01g23960D	=	2.74519	4.92572	0.001	0.001	0.001	54.7986	0.001	0.001	0.001	0.001	0.001	20.4524	24.1292	0.001	0.001	0.001	4.64473	0.001
TCONS_00001031	XLOC_000863	BnaA01g24020D|BnaA01g24020D	=	1.6005	1.61558	5.34228	0.001	1.80056	0.001	0.001	0.001	1.77413	0.001	0.001	0.001	0.001	0.001	0.001	1.18321	0.001	0.001
TCONS_00001032	XLOC_000863	BnaA01g24020D|BnaA01g24020D	j	2.07473	4.19028	0.001	0.001	4.89236	0.001	0.001	0.001	0.001	0.001	0.001	0.001	0.001	0.001	0.001	0.001	0.001	0.001
TCONS_00001033	XLOC_000863	BnaA01g24020D|BnaA01g24020D	j	2.15193	0.001	0.001	0.001	0.001	0.001	0.001	0.001	0.001	0.001	0.001	0.001	0.001	0.001	0.001	0.001	0.001	0.001
TCONS_00001034	XLOC_000868	BnaA01g24160D|BnaA01g24160D	j	15.0393	6.03624	0.001	0.001	21.5709	2.99369	0.001	0.001	0.001	116.298	94.2708	0.001	0.001	0.001	0.001	78.684	36.7882	58.4657
TCONS_00001035	XLOC_000869	BnaA01g24190D|BnaA01g24190D	e	8.87417	0.001	0.001	14.7633	6.73278	31.8611	0.001	0.001	3.73515	0.001	0.001	0.001	0.001	3.8577	3.50854	5.72916	28.6219	16.6334
TCONS_00001036	XLOC_000870	BnaA01g24290D|BnaA01g24290D	o	29.2496	0.001	0.001	0.001	0.001	0.001	0.001	0.001	0.001	0.001	0.001	0.001	0.001	0.001	0.001	0.001	0.001	0.001
TCONS_00001037	XLOC_000870	-	.	30.4874	28.6127	46.1952	74.3735	59.4467	4.71669	14.9432	81.3195	9.3622	12.9171	13.1028	5.36158	3.79903	8.2346	8.06123	7.97288	5.79823	3.63315
TCONS_00001038	XLOC_000873	BnaA01g24320D|BnaA01g24320D	=	3.07015	3.31098	0.001	0.001	1.47452	0.001	2.24853	0.001	4.97345	3.47871	3.272	13.3043	13.7783	0.001	0.001	6.83637	10.2061	0.001
TCONS_00001039	XLOC_000874	BnaA01g24330D|BnaA01g24330D	o	0.68116	0.001	0.001	0.001	0.001	0.001	0.001	0.001	0.001	0.001	0.001	0.001	0.001	0.001	0.001	0.001	0.001	0.001
TCONS_00001040	XLOC_000875	BnaA01g24360D|BnaA01g24360D	c	18.6285	0.001	0.001	0.001	0.001	0.001	0.001	0.001	0.001	0.001	0.001	0.001	0.001	0.001	0.001	0.001	0.001	0.001
TCONS_00001041	XLOC_000875	BnaA01g24360D|BnaA01g24360D	c	0.945852	0.001	0.001	0.001	0.001	0.001	0.001	0.001	0.001	0.001	0.001	0.001	0.001	0.001	0.001	0.001	0.001	0.001
TCONS_00001042	XLOC_000876	BnaA01g24420D|BnaA01g24420D	j	6.92945	11.8242	0.001	6.34955	0.001	0.001	0.001	44.0209	0.001	0.001	0.001	0.001	0.001	0.001	0.001	0.001	0.001	0.001
TCONS_00001043	XLOC_000877	BnaA01g24440D|BnaA01g24440D	=	4.41121	0.001	3.47108	0.001	13.8666	0.001	26.9388	0.001	17.0235	14.0995	22.3103	22.2846	7.26531	21.0892	13.6795	14.0543	0.001	11.3643
TCONS_00001044	XLOC_000877	BnaA01g24440D|BnaA01g24440D	.	2.23502	0.001	0.001	0.001	0.001	0.001	0.001	0.001	0.001	0.001	0.001	0.001	0.001	0.001	0.001	0.001	1.96644	0.001
TCONS_00001045	XLOC_000880	BnaA01g24490D|BnaA01g24490D	j	0.516434	0.001	0.001	0.001	0.001	0.001	0.001	0.001	0.001	0.001	0.001	0.001	0.001	0.001	0.001	0.001	0.001	0.001
TCONS_00001046	XLOC_000880	BnaA01g24490D|BnaA01g24490D	o	0.306858	0.001	0.001	0.001	0.001	0.001	0.001	0.001	0.001	0.001	0.001	0.001	0.001	0.001	0.001	0.001	0.001	0.001
TCONS_00001047	XLOC_000880	BnaA01g24490D|BnaA01g24490D	o	0.797154	0.001	0.001	3.89652	0.001	0.001	0.001	0.001	0.001	0.001	0.001	0.001	0.001	0.001	0.001	0.596414	0.001	0.001
TCONS_00001048	XLOC_000881	BnaA01g24530D|BnaA01g24530D	=	7.99878	24.0384	12.0217	0.001	13.3943	16.1859	5.77848	16.7827	0.001	11.4172	0.001	4.57951	6.58505	14.3186	11.5129	13.6329	6.24254	4.77005
TCONS_00001049	XLOC_000881	BnaA01g24530D|BnaA01g24530D	j	24.7638	0.001	0.001	0.001	0.001	0.001	0.001	0.001	0.001	0.001	0.001	0.001	0.001	0.001	0.001	0.001	0.001	0.001
TCONS_00001050	XLOC_000882	BnaA01g24550D|BnaA01g24550D	.	3.77854	1.02911	3.92078	4.30789	1.46058	1.23918	1.01661	0.001	0.001	0.001	0.001	0.001	0.001	0.001	0.001	0.001	0.001	0.001
TCONS_00001051	XLOC_000883	-	.	52.7821	0.001	0.001	105.038	0.001	110.483	0.001	0.001	0.001	0.001	0.001	0.001	0.001	0.001	0.001	0.001	0.001	0.001
TCONS_00001052	XLOC_000884	BnaA01g24630D|BnaA01g24630D	c	1.59749	0.001	0.001	0.001	0.001	0.001	0.001	18.1672	0.001	0.001	0.001	0.001	0.001	0.001	0.001	0.001	0.001	0.001
TCONS_00001053	XLOC_000884	BnaA01g24630D|BnaA01g24630D	c	1.0856	0.001	0.001	3.30835	0.001	0.001	0.001	0.001	0.001	0.001	0.001	0.001	0.001	0.001	0.001	0.001	0.001	0.001
TCONS_00001054	XLOC_000885	BnaA01g24640D|BnaA01g24640D	=	7.4016	5.96184	6.61958	10.2164	4.04068	4.40209	6.40515	0.001	10.3457	15.5681	12.7218	12.6656	11.7977	11.3683	17.0265	13.0695	10.2931	10.3336
TCONS_00001055	XLOC_000888	BnaA01g24750D|BnaA01g24750D	j	0.766473	0.001	0.001	0.001	0.001	0.001	0.001	0.001	0.001	0.001	0.001	0.001	0.001	0.001	0.001	0.001	0.001	0.001
TCONS_00001056	XLOC_000888	BnaA01g24750D|BnaA01g24750D	o	1.62197	0.001	0.001	0.001	0.001	0.001	0.001	0.001	0.001	0.001	0.001	0.001	0.001	0.001	0.001	0.001	0.001	0.001
TCONS_00001057	XLOC_000888	BnaA01g24750D|BnaA01g24750D	o	2.92735	0.001	0.001	0.001	0.001	0.001	0.001	0.001	0.001	0.001	0.001	0.001	0.001	0.001	0.001	0.001	0.001	0.001
TCONS_00001058	XLOC_000889	BnaA01g24790D|BnaA01g24790D	j	3.31275	0.001	0.001	0.001	0.001	0.001	0.001	0.001	0.001	0.001	0.001	0.001	0.001	0.001	0.001	0.001	0.001	0.001
TCONS_00001059	XLOC_000889	BnaA01g24790D|BnaA01g24790D	j	7.9556	2.89203	0.001	0.001	0.001	0.001	0.001	0.001	4.06955	6.66583	5.01999	8.62264	12.5722	10.3381	5.33415	6.74835	10.4571	0.001
TCONS_00001060	XLOC_000889	BnaA01g24790D|BnaA01g24790D	e	7.15244	2.9573	0.001	0.001	0.001	9.01964	0.001	0.001	0.001	0.001	0.001	0.001	0.001	0.001	0.001	0.001	3.29477	0.001
TCONS_00001061	XLOC_000890	BnaA01g24800D|BnaA01g24800D	e	16.4577	19.0487	25.7582	14.9662	9.20566	18.5167	10.4679	27.694	104.439	110.808	98.6007	311.272	341.629	104.836	132.055	124.011	199.525	104.402
TCONS_00001062	XLOC_000892	-	.	2.93348	0.001	5.32288	0.001	0.001	0.001	3.1261	0.001	9.18719	0.001	0.001	2.45837	1.53977	6.14327	0.001	6.39452	0.001	2.89787
TCONS_00001063	XLOC_000893	BnaA01g24850D|BnaA01g24850D	=	31.0962	39.336	4.81072	4.9917	3.60857	62.2802	1.68294	0.001	21.6914	30.4291	38.4803	37.2987	0.001	22.7783	30.2701	29.112	41.2026	41.5642
TCONS_00001064	XLOC_000895	BnaA01g24870D|BnaA01g24870D	o	4.56396	0.001	0.001	0.001	0.001	0.001	0.001	0.001	0.001	0.001	0.001	0.001	0.001	0.001	0.001	0.001	0.001	0.001
TCONS_00001065	XLOC_000895	BnaA01g24870D|BnaA01g24870D	o	3.06215	13.5196	17.0599	17.9874	6.36974	6.99454	13.2073	17.7945	77.5217	99.9108	89.8922	92.1011	112.473	86.7563	115.625	88.5683	84.7384	91.4166
TCONS_00001066	XLOC_000895	BnaA01g24870D|BnaA01g24870D	.	11.5678	0.001	0.001	0.001	9.8051	0.001	0.001	42.0389	0.001	0.001	0.001	0.001	0.001	0.001	0.001	0.001	0.001	0.001
TCONS_00001067	XLOC_000896	BnaA01g24880D|BnaA01g24880D	j	0.896706	0.001	0.001	0.001	0.001	0.001	0.001	0.001	0.001	0.001	0.001	0.001	0.001	0.001	0.001	0.001	0.001	0.001
TCONS_00001068	XLOC_000900	BnaA01g25020D|BnaA01g25020D	j	0.746754	0.001	0.001	0.001	0.001	0.001	0.001	0.001	0.001	0.001	0.001	0.001	0.001	0.001	0.001	0.001	0.001	0.001
TCONS_00001069	XLOC_000900	BnaA01g25020D|BnaA01g25020D	=	3.48007	0.001	3.48613	5.70513	4.63965	0.001	0.001	0.001	12.7023	0.001	23.7598	17.3481	15.3962	12.0314	10.6933	17.2658	12.3551	9.62899
TCONS_00001070	XLOC_000900	BnaA01g25020D|BnaA01g25020D	j	0.996733	0.001	0.001	0.001	0.001	0.001	0.001	0.001	0.001	0.001	0.001	0.001	0.001	0.001	0.001	0.001	0.001	0.001
TCONS_00001071	XLOC_000901	BnaA01g25030D|BnaA01g25030D	j	1.27688	0.001	0.001	0.001	0.001	0.001	0.001	0.001	0.001	0.001	0.001	0.001	0.001	0.001	0.001	0.001	0.001	0.001
TCONS_00001072	XLOC_000901	BnaA01g25030D|BnaA01g25030D	=	3.80439	4.13971	4.71742	4.21957	0.001	0.001	0.001	0.001	0.001	0.001	0.001	0.001	0.001	0.001	0.001	0.001	0.001	0.001
TCONS_00001073	XLOC_000901	BnaA01g25060D|BnaA01g25060D	j	1.87984	1.16728	3.20273	0.001	3.69771	0.001	2.67312	0.001	0.001	0.001	0.001	0.001	0.001	0.001	0.001	0.001	0.001	0.001
TCONS_00001074	XLOC_000901	BnaA01g25060D|BnaA01g25060D	j	1.29387	1.45469	0.001	0.001	0.001	0.001	0.001	0.001	0.001	0.001	0.001	0.001	0.001	0.001	0.001	0.001	0.001	0.001
TCONS_00001075	XLOC_000903	BnaA01g25120D|BnaA01g25120D	=	4.45518	0.001	3.44234	5.26315	0.001	0.001	0.001	0.001	8.44375	7.21967	2.7679	0.001	0.001	0.001	0.001	1.6942	2.01866	0.001
TCONS_00001076	XLOC_000901	BnaA01g25270D|BnaA01g25270D	j	11.5285	0.001	0.001	0.001	0.001	0.001	0.001	0.001	0.001	0.001	0.001	0.001	0.001	0.001	0.001	0.001	0.001	0.001
TCONS_00001077	XLOC_000908	BnaA01g25300D|BnaA01g25300D	c	1.05096	0.001	0.001	5.84778	0.001	0.001	0.001	0.001	0.001	0.001	0.001	0.001	0.001	0.001	0.001	0.001	0.001	0.001
TCONS_00001078	XLOC_000909	BnaA01g25330D|BnaA01g25330D	j	1.34253	0.001	0.001	0.001	0.001	0.001	0.001	0.001	0.001	0.001	0.001	0.001	0.001	0.001	0.001	0.001	0.001	0.001
TCONS_00001079	XLOC_000909	BnaA01g25330D|BnaA01g25330D	c	0.725796	0.001	0.001	0.001	0.001	0.001	0.001	0.001	0.001	0.001	0.001	0.001	0.001	0.001	0.001	0.001	0.001	0.001
TCONS_00001080	XLOC_000910	BnaA01g25350D|BnaA01g25350D	c	8.75488	0.001	0.001	0.001	4.1515	0.001	5.16697	0.001	0.001	0.001	0.001	0.001	0.001	0.001	0.001	0.001	0.001	0.001
TCONS_00001081	XLOC_000911	BnaA01g25380D|BnaA01g25380D	c	1.05841	0.001	0.001	0.001	0.001	0.001	0.001	0.001	0.001	0.001	0.001	0.001	0.001	0.001	0.001	0.961093	0.001	0.001
TCONS_00001082	XLOC_000912	BnaA01g25400D|BnaA01g25400D	=	38.5412	11.4408	502.111	970.156	268.031	3.91255	208.07	321.169	116.742	190.927	172.837	27.2341	62.3304	243.623	141.801	99.5858	74.9003	141.237
TCONS_00001083	XLOC_000913	BnaA01g25490D|BnaA01g25490D	j	23.8372	0.001	4.05491	11.517	6.07083	0.001	0.001	0.001	0.001	0.001	0.001	0.001	0.001	0.001	0.001	0.001	0.001	0.001
TCONS_00001084	XLOC_000914	-	.	1.36044	2.78923	0.001	0.001	0.001	0.001	0.001	0.001	0.001	0.001	0.001	0.001	0.001	0.001	0.001	0.001	0.001	0.001
TCONS_00001085	XLOC_000915	BnaA01g25520D|BnaA01g25520D	o	6.95238	0.001	0.001	0.001	0.001	0.001	0.001	0.001	0.001	0.001	0.001	0.001	0.001	0.001	0.001	0.001	0.001	0.001
TCONS_00001086	XLOC_000915	BnaA01g25520D|BnaA01g25520D	o	33.0763	0.001	0.001	0.001	0.001	0.001	0.001	0.001	0.001	0.001	0.001	0.001	0.001	0.001	0.001	0.001	0.001	0.001
TCONS_00001087	XLOC_000915	BnaA01g25520D|BnaA01g25520D	o	16.6415	0.001	31.2074	43.9066	35.5495	0.001	0.001	0.001	0.001	0.001	0.001	0.001	0.001	0.001	0.001	0.001	0.001	0.001
TCONS_00001088	XLOC_000916	BnaA01g25550D|BnaA01g25550D	=	0.733038	0.001	0.001	0.001	0.954709	0.001	1.53073	0.001	2.96749	2.11648	2.69939	1.34308	0.001	0.001	2.3234	1.82087	0.001	0.001
TCONS_00001089	XLOC_000916	BnaA01g25550D|BnaA01g25550D	j	1.11535	0.001	0.001	0.001	0.001	0.001	2.95723	0.001	0.001	0.001	0.001	0.001	0.001	0.001	0.001	0.001	0.001	0.001
TCONS_00001090	XLOC_000916	BnaA01g25550D|BnaA01g25550D	j	2.10139	0.001	0.001	0.001	0.001	0.001	0.001	0.001	0.001	0.001	0.001	0.001	0.001	0.001	0.001	0.001	0.001	0.001
TCONS_00001091	XLOC_000917	BnaA01g25590D|BnaA01g25590D	=	0.757902	0.001	6.66785	6.34206	3.421	0.001	3.7883	19.7912	2.05201	3.12828	3.03768	0.892186	0.001	3.10574	2.61403	2.39706	1.34595	2.95125
TCONS_00001092	XLOC_000918	BnaA01g25610D|BnaA01g25610D	o	1.72971	0.001	0.001	0.001	0.001	0.001	0.001	0.001	0.001	0.001	0.001	0.001	0.001	0.001	0.001	0.001	0.001	0.001
TCONS_00001093	XLOC_000918	BnaA01g25610D|BnaA01g25610D	j	6.38506	0.001	0.001	0.001	0.001	0.001	0.001	0.001	3.78323	1.40758	3.71201	2.06715	0.001	0.001	0.001	3.87171	1.29488	0.001
TCONS_00001094	XLOC_000918	BnaA01g25610D|BnaA01g25610D	=	2.66207	0.001	2.66213	0.001	0.001	0.001	8.79877	0.001	0.001	0.001	0.001	0.001	0.001	0.001	0.001	0.001	0.001	0.001
TCONS_00001095	XLOC_000918	BnaA01g25610D|BnaA01g25610D	.	8.90679	0.001	5.59789	18.1196	0.001	0.001	18.9062	21.8894	3.50124	0.001	1.11841	0.001	0.001	0.001	3.78847	0.001	0.001	0.001
TCONS_00001096	XLOC_000919	BnaA01g25670D|BnaA01g25670D	i	4.25117	0.001	0.001	0.001	0.001	0.001	0.001	0.001	0.001	0.001	0.001	0.001	0.001	0.001	0.001	0.001	0.001	0.001
TCONS_00001097	XLOC_000919	BnaA01g25670D|BnaA01g25670D	c	59.474	36.1091	0.001	0.001	0.001	47.2773	19.9034	0.001	0.001	0.001	0.001	0.001	0.001	0.001	0.001	0.001	0.001	0.001
TCONS_00001098	XLOC_000919	BnaA01g25680D|BnaA01g25680D	c	4.94491	0.001	0.001	0.001	0.001	0.001	0.001	0.001	0.001	0.001	0.001	0.001	0.001	0.001	0.001	0.001	0.001	0.001
TCONS_00001099	XLOC_000919	BnaA01g25680D|BnaA01g25680D	c	6.10987	0.001	0.001	0.001	0.001	0.001	0.001	0.001	0.001	0.001	0.001	0.001	0.001	0.001	0.001	0.001	0.001	0.001
TCONS_00001100	XLOC_000920	-	u	0.640531	0.001	0.001	0.001	0.001	0.001	0.001	0.001	0.001	0.001	0.001	0.001	0.001	0.001	0.001	0.001	0.001	0.001
TCONS_00001101	XLOC_000920	-	.	3.4973	0.001	3.95482	6.70982	4.71987	3.6796	6.38936	0.001	1.66502	3.08999	3.80935	0.959976	0.001	2.18427	3.38872	4.0556	2.40671	0.001
TCONS_00001102	XLOC_000921	BnaA01g25780D|BnaA01g25780D	j	4.40141	0.001	27.9823	0.001	0.001	0.001	0.001	0.001	0.001	0.001	0.001	0.001	0.001	0.001	0.001	0.001	0.001	0.001
TCONS_00001103	XLOC_000921	BnaA01g25780D|BnaA01g25780D	.	8.95372	0.001	51.216	41.1853	35.3795	0.001	0.001	0.001	0.001	0.001	0.001	0.001	0.001	0.001	0.001	0.001	0.001	0.001
TCONS_00001104	XLOC_000922	BnaA01g25790D|BnaA01g25790D	j	1.90443	0.001	0.001	0.001	0.001	0.001	0.001	0.001	0.001	0.001	0.001	0.001	0.001	0.001	0.001	0.001	0.001	0.001
TCONS_00001105	XLOC_000922	BnaA01g25790D|BnaA01g25790D	j	0.721934	0.001	0.001	0.001	0.001	0.001	0.001	0.001	0.001	0.001	0.001	0.001	0.001	0.001	0.001	0.001	0.001	0.001
TCONS_00001106	XLOC_000922	BnaA01g25790D|BnaA01g25790D	c	2.86829	0.001	0.001	7.09458	0.001	0.001	0.001	0.001	0.001	0.001	0.001	0.001	0.001	0.001	0.001	0.001	0.001	0.001
TCONS_00001107	XLOC_000923	BnaA01g25860D|BnaA01g25860D	c	1.76173	0.001	0.001	0.001	0.001	0.001	0.001	20.7624	0.001	0.001	0.001	0.001	0.001	0.001	0.001	0.001	0.001	0.001
TCONS_00001108	XLOC_000925	BnaA01g25880D|BnaA01g25880D	=	3.72424	2.92013	5.24559	16.9563	8.49181	0.001	6.91936	26.6924	0.001	0.001	0.001	0.001	0.001	0.001	0.001	0.001	0.001	0.001
TCONS_00001109	XLOC_000926	BnaA01g25910D|BnaA01g25910D	j	0.353377	0.001	0.001	0.001	0.001	0.001	0.001	0.001	0.001	0.001	0.001	0.001	0.001	0.001	0.001	0.001	0.001	0.001
TCONS_00001110	XLOC_000926	BnaA01g25910D|BnaA01g25910D	j	0.524836	0.001	0.001	0.001	0.001	0.001	0.001	0.001	0.001	0.001	0.001	0.001	0.001	0.001	0.001	0.001	0.001	0.001
TCONS_00001111	XLOC_000926	BnaA01g25910D|BnaA01g25910D	j	2.08459	0.001	0.001	0.001	0.001	0.001	0.001	0.001	0.001	0.001	0.001	0.001	0.001	0.001	0.001	0.001	0.001	0.001
TCONS_00001112	XLOC_000926	BnaA01g25910D|BnaA01g25910D	j	4.16074	0.001	0.001	0.001	0.001	0.001	0.001	0.001	0.001	0.001	0.001	0.001	0.001	0.001	0.001	0.001	0.001	0.001
TCONS_00001113	XLOC_000926	BnaA01g25910D|BnaA01g25910D	j	0.738848	0.001	0.001	0.001	0.001	0.001	0.001	0.001	0.001	0.001	0.001	0.001	0.001	0.001	0.001	0.001	0.001	0.001
TCONS_00001114	XLOC_000927	BnaA01g25920D|BnaA01g25920D	=	4.72988	0.001	0.001	0.001	19.1571	0.001	18.0556	0.001	10.9425	6.38972	10.0168	1.62472	1.69815	6.83451	7.30586	0.001	0.001	0.001
TCONS_00001115	XLOC_000929	BnaA01g25980D|BnaA01g25980D	=	5.0434	0.001	0.001	0.001	0.001	0.001	0.001	0.001	0.001	0.001	0.001	0.001	0.001	0.001	0.001	0.001	0.001	0.001
TCONS_00001116	XLOC_000930	BnaA01g26000D|BnaA01g26000D	=	47.9883	35.195	0.001	0.001	0.001	231.126	1.49232	0.001	12.0494	12.3532	11.0198	42.6221	56.5132	7.54193	4.91212	4.83343	10.3146	8.84455
TCONS_00001117	XLOC_000931	BnaA01g26030D|BnaA01g26030D	=	8.4447	7.15133	16.055	8.89121	10.4538	5.01811	6.02397	9.98011	41.1699	18.9778	18.0776	5.0167	15.325	42.4899	14.2242	14.5641	9.50223	13.3478
TCONS_00001118	XLOC_000932	BnaA01g26050D|BnaA01g26050D	j	0.533039	0.001	0.001	0.001	0.001	0.001	0.001	0.001	0.001	0.001	0.001	4.85421	0.001	0.001	0.001	0.001	0.001	0.001
TCONS_00001119	XLOC_000932	BnaA01g26050D|BnaA01g26050D	=	3.66748	3.99328	2.4319	0.001	4.78658	0.001	0.001	0.001	15.9002	18.4914	16.6466	0.001	5.80251	14.233	14.9168	13.2363	4.73922	15.1646
TCONS_00001120	XLOC_000933	BnaA01g26060D|BnaA01g26060D	j	5.30309	0.001	0.001	0.001	0.001	0.001	0.001	0.001	0.001	0.001	0.001	0.001	0.001	0.001	0.001	0.001	0.001	0.001
TCONS_00001121	XLOC_000933	BnaA01g26060D|BnaA01g26060D	j	1.48753	0.001	0.001	0.001	0.001	0.001	0.001	0.001	0.001	0.001	0.001	0.001	0.001	0.001	0.001	0.001	0.001	0.001
TCONS_00001122	XLOC_000934	BnaA01g26090D|BnaA01g26090D	j	0.247076	0.001	0.001	0.001	0.001	0.001	0.001	0.001	0.001	0.001	0.001	0.001	0.001	0.001	0.001	0.001	0.001	0.001
TCONS_00001123	XLOC_000934	BnaA01g26090D|BnaA01g26090D	j	0.981206	0.001	0.001	0.001	0.001	0.001	0.001	0.001	0.001	0.001	0.001	0.001	0.001	0.001	0.001	0.001	0.001	0.001
TCONS_00001124	XLOC_000934	BnaA01g26090D|BnaA01g26090D	o	1.06548	0.001	0.001	0.001	0.001	0.001	0.001	0.001	0.001	0.001	0.001	0.001	0.001	0.001	0.001	0.001	0.001	0.001
TCONS_00001125	XLOC_000935	BnaA01g26100D|BnaA01g26100D	=	2.79468	0.001	0.001	0.001	0.001	6.43456	1.9626	0.001	5.00002	5.17994	5.17565	19.0901	18.7808	6.5413	7.92242	8.5856	11.2564	8.91939
TCONS_00001126	XLOC_000936	BnaA01g26180D|BnaA01g26180D	=	0.878286	2.62724	10.749	17.1295	13.9318	0.001	21.9077	0.001	12.6637	12.4547	6.43067	3.70367	11.6691	15.1978	11.1303	10.8128	18.9632	7.51446
TCONS_00001127	XLOC_000937	BnaA01g26230D|BnaA01g26230D	j	0.600183	0.001	0.001	0.001	0.001	0.001	0.001	0.001	0.001	0.001	0.001	0.001	0.001	0.001	0.001	0.001	0.001	0.001
TCONS_00001128	XLOC_000937	BnaA01g26230D|BnaA01g26230D	j	2.52714	0.001	0.001	0.001	0.001	0.001	0.001	0.001	0.001	0.001	0.001	0.001	0.001	0.001	0.001	0.001	0.001	0.001
TCONS_00001129	XLOC_000937	BnaA01g26230D|BnaA01g26230D	j	3.77482	0.001	0.001	0.001	0.001	0.001	0.001	0.001	0.001	0.001	0.001	0.001	0.001	0.001	0.001	0.001	0.001	0.001
TCONS_00001130	XLOC_000938	BnaA01g26250D|BnaA01g26250D	=	4.33393	6.4708	0.001	0.001	0.001	12.5957	0.001	0.001	4.26205	3.80992	4.67474	9.42422	10.7823	3.80069	5.62206	4.69411	8.78688	2.15942
TCONS_00001131	XLOC_000939	BnaA01g26290D|BnaA01g26290D	c	1.35578	0.001	0.001	0.001	1.00945	0.001	0.001	0.001	0.001	0.001	0.001	0.001	0.001	0.001	0.001	0.001	0.001	0.001
TCONS_00001132	XLOC_000941	BnaA01g26330D|BnaA01g26330D	=	3.61662	0.001	0.001	0.001	2.68986	0.001	4.98563	0.001	11.5188	8.80631	10.2046	5.88232	5.04977	8.43365	8.92647	0.001	0.001	0.001
TCONS_00001133	XLOC_000942	BnaA01g26430D|BnaA01g26430D	j	42.3898	0.001	0.001	0.001	0.001	0.001	0.001	0.001	0.001	0.001	0.001	0.001	0.001	0.001	0.001	0.001	0.001	0.001
TCONS_00001134	XLOC_000942	BnaA01g26430D|BnaA01g26430D	=	25.0076	160.346	3.61002	0.001	6.87698	21.9299	11.6437	0.001	0.001	35.4559	0.001	0.001	116.244	44.8611	88.1704	0.001	78.3101	49.0919
TCONS_00001135	XLOC_000943	BnaA01g26540D|BnaA01g26540D	j	0.280672	0.001	0.001	0.001	0.001	0.001	0.001	0.001	0.001	0.001	0.001	0.001	0.001	0.001	0.001	0.001	0.001	0.001
TCONS_00001136	XLOC_000943	BnaA01g26540D|BnaA01g26540D	o	0.277712	0.001	0.001	0.001	0.001	0.001	0.001	0.001	0.001	0.001	0.001	0.001	0.001	0.001	0.001	0.001	0.001	0.001
TCONS_00001137	XLOC_000943	BnaA01g26540D|BnaA01g26540D	j	0.338169	0.001	0.001	0.001	0.001	0.001	0.001	0.001	0.001	0.001	0.001	0.001	0.001	0.001	0.001	0.001	1.25607	0.001
TCONS_00001138	XLOC_000943	BnaA01g26540D|BnaA01g26540D	.	0.941115	0.001	0.001	0.001	0.001	0.001	0.001	40.3209	0.001	0.001	0.001	0.001	2.36429	0.001	0.001	0.001	0.001	0.001
TCONS_00001139	XLOC_000943	BnaA01g26540D|BnaA01g26540D	j	2.27326	0.001	0.001	0.001	0.001	0.001	0.001	0.001	0.001	0.001	0.001	0.001	0.001	0.001	0.001	0.001	0.001	0.001
TCONS_00001140	XLOC_000943	BnaA01g26550D|BnaA01g26550D	j	6.43823	0.001	0.001	3.53442	8.14718	0.001	0.001	0.001	0.001	0.001	0.001	0.001	0.001	0.001	0.001	0.001	0.001	0.001
TCONS_00001141	XLOC_000945	BnaA01g26630D|BnaA01g26630D	.	1.0259	2.33382	0.001	4.54779	2.51755	0.001	0.001	0.001	0.001	0.990786	0.001	0.001	0.001	0.001	0.001	0.001	0.001	0.001
TCONS_00001142	XLOC_000945	BnaA01g26630D|BnaA01g26630D	o	0.542511	0.001	0.001	0.001	0.001	0.001	0.001	0.001	0.001	0.001	0.001	0.001	0.001	0.001	0.001	0.001	0.001	0.001
TCONS_00001143	XLOC_000945	BnaA01g26630D|BnaA01g26630D	.	4.03038	2.98702	10.9924	10.9611	7.40737	0.001	0.001	0.001	0.001	0.001	0.74467	0.001	0.001	0.001	0.001	0.001	0.733532	1.10454
TCONS_00001144	XLOC_000947	BnaA01g26650D|BnaA01g26650D	c	2.13948	0.001	3.1014	0.001	0.001	0.001	0.001	0.001	0.001	0.001	0.001	0.001	0.001	0.001	0.001	0.001	0.001	0.001
TCONS_00001145	XLOC_000947	BnaA01g26650D|BnaA01g26650D	j	1.42159	0.001	0.001	0.001	0.001	0.001	0.001	0.001	0.001	0.001	0.001	0.001	0.001	0.001	0.001	0.001	0.001	0.001
TCONS_00001146	XLOC_000947	BnaA01g26650D|BnaA01g26650D	c	4.20962	3.31881	0.001	0.001	0.590617	0.001	0.001	0.001	0.001	0.001	0.001	0.001	0.001	0.001	0.001	0.001	0.001	0.001
TCONS_00001147	XLOC_000948	BnaA01g26670D|BnaA01g26670D	.	1.57126	2.2832	0.001	0.001	0.001	0.001	0.001	0.001	0.001	0.001	0.001	0.001	0.001	0.001	0.001	1.99526	0.001	0.001
TCONS_00001148	XLOC_000949	BnaA01g26720D|BnaA01g26720D	=	1.80118	3.92881	14.4099	10.5049	19.7168	0.001	0.001	0.001	26.7216	0.001	23.2038	8.08995	9.74262	18.9308	26.647	19.7159	9.94669	23.3842
TCONS_00001149	XLOC_000950	BnaA01g26780D|BnaA01g26780D	j	4.98145	5.02496	11.4689	5.1459	5.53664	0.001	0.001	0.001	0.001	0.001	0.001	0.001	0.001	0.001	7.88224	0.001	0.001	0.001
TCONS_00001150	XLOC_000950	BnaA01g26780D|BnaA01g26780D	j	1.15733	0.001	0.001	0.001	1.03414	0.001	0.001	0.001	0.001	0.001	0.001	0.001	0.001	0.001	4.44509	0.001	0.001	0.001
TCONS_00001151	XLOC_000950	BnaA01g26780D|BnaA01g26780D	c	8.53858	5.90473	8.05072	9.40632	4.15027	0.001	0.001	0.001	0.001	0.001	0.001	0.001	0.001	0.001	0.001	0.001	0.001	0.001
TCONS_00001152	XLOC_000951	-	.	1.9999	0.001	2.6355	7.39251	5.73011	0.001	0.001	0.001	0.001	0.001	0.001	0.001	0.001	0.001	0.001	0.001	0.001	0.001
TCONS_00001153	XLOC_000951	-	.	0.781533	0.001	8.67472	6.05973	0.001	0.001	0.001	0.001	0.001	0.001	0.001	0.001	0.001	0.001	0.001	0.001	0.001	0.001
TCONS_00001154	XLOC_000953	BnaA01g26980D|BnaA01g26980D	=	17.3096	21.2988	6.55428	4.93787	4.22361	0.001	0.001	0.001	30.447	36.1243	43.0325	111.544	150.354	39.128	52.8672	42.345	100.693	55.2712
TCONS_00001155	XLOC_000955	BnaA01g27090D|BnaA01g27090D	j	13.5181	0.001	0.001	25.0387	21.9914	0.001	0.001	0.001	0.001	0.001	0.001	0.001	0.001	0.001	0.001	32.2828	0.001	0.001
TCONS_00001156	XLOC_000955	BnaA01g27090D|BnaA01g27090D	.	19.3101	0.001	0.001	53.8104	24.1278	0.001	0.001	0.001	0.001	0.001	0.001	0.001	0.001	0.001	0.001	36.6379	47.9227	0.001
TCONS_00001157	XLOC_000956	BnaA01g27100D|BnaA01g27100D	.	2.94722	0.001	0.001	4.32633	2.7867	0.001	0.001	0.001	10.1629	12.072	9.44223	5.83965	9.00965	8.09013	8.63445	8.42074	8.6086	6.7419
TCONS_00001158	XLOC_000957	BnaA01g27130D|BnaA01g27130D	j	0.756463	0.001	0.001	0.001	0.001	0.001	0.001	0.001	0.001	0.001	0.001	0.001	0.001	0.001	0.001	0.001	0.001	0.001
TCONS_00001159	XLOC_000957	BnaA01g27130D|BnaA01g27130D	j	0.563659	0.001	0.001	0.001	0.001	0.001	0.001	0.001	0.001	0.001	0.001	0.001	0.001	0.001	0.001	0.001	0.001	0.001
TCONS_00001160	XLOC_000957	BnaA01g27130D|BnaA01g27130D	j	2.32394	3.39961	0.001	0.001	2.34395	0.001	0.001	0.001	0.001	0.001	0.001	0.001	0.001	0.001	0.001	0.001	0.001	0.001
TCONS_00001161	XLOC_000957	BnaA01g27130D|BnaA01g27130D	o	2.56881	0.001	0.001	0.001	0.001	0.001	0.001	0.001	0.001	0.001	0.001	0.001	0.001	0.001	0.001	0.001	0.001	0.001
TCONS_00001162	XLOC_000958	BnaA01g27190D|BnaA01g27190D	o	17.5527	0.001	0.001	0.001	0.001	0.001	0.001	0.001	0.001	0.001	0.001	0.001	0.001	0.001	0.001	0.001	0.001	0.001
TCONS_00001163	XLOC_000958	BnaA01g27190D|BnaA01g27190D	e	13.837	21.4531	0.001	0.001	1.09765	39.8111	0.001	0.001	0.001	0.001	0.001	0.001	0.001	0.001	0.001	0.001	44.7729	17.6137
TCONS_00001164	XLOC_000958	BnaA01g27190D|BnaA01g27190D	.	44.1194	0.001	0.001	0.001	0.001	45.0253	0.001	0.001	1.49263	3.78964	6.60988	41.0733	29.2188	5.46683	15.3758	6.27111	0.001	14.6897
TCONS_00001165	XLOC_000959	-	.	26.2153	42.8506	0.001	0.001	0.001	46.5065	0.001	0.001	2.44144	4.49907	0.001	27.3172	17.8667	0.001	0.001	4.37075	15.464	18.7427
TCONS_00001166	XLOC_000960	BnaA01g27290D|BnaA01g27290D	j	0.400202	0.001	0.001	0.001	0.001	0.001	0.001	0.001	0.001	0.001	0.001	0.001	0.001	0.001	0.001	0.001	0.001	0.001
TCONS_00001167	XLOC_000960	BnaA01g27290D|BnaA01g27290D	c	2.19185	0.001	0.001	0.001	0.001	0.001	0.001	0.001	0.001	0.001	0.001	0.001	0.001	0.001	0.001	0.001	0.001	0.001
TCONS_00001168	XLOC_000960	BnaA01g27290D|BnaA01g27290D	c	3.56925	0.001	0.001	0.001	0.001	0.001	0.001	0.001	0.001	0.001	0.001	0.001	0.001	0.001	0.001	0.001	0.001	0.001
TCONS_00001169	XLOC_000961	BnaA01g27300D|BnaA01g27300D	o	3.77111	3.48447	0.001	0.001	0.001	6.39125	0.001	0.001	0.001	0.001	0.001	0.001	0.001	0.001	0.001	0.001	0.001	0.001
TCONS_00001170	XLOC_000961	BnaA01g27300D|BnaA01g27300D	=	5.17863	11.1702	10.5092	13.1458	10.2115	0.001	0.001	0.001	28.0625	35.3523	28.2034	34.4118	27.6486	34.2478	28.2119	35.7665	9.70289	22.8287
TCONS_00001171	XLOC_000962	BnaA01g27320D|BnaA01g27320D	=	7.65677	6.98149	26.467	15.9105	13.387	1.15223	13.4578	14.605	21.9726	30.2914	27.0747	12.2487	12.0375	28.3775	26.8698	25.0611	7.83935	0.001
TCONS_00001172	XLOC_000963	BnaA01g27460D|BnaA01g27460D	=	51.3596	45.1857	0.001	39.7261	39.9967	13.6121	28.7074	45.4747	223.047	316.595	196.815	152.554	219.202	255.985	276.01	208.184	130.312	135.51
TCONS_00001173	XLOC_000964	BnaA01g27490D|BnaA01g27490D	.	2.41782	1.39376	0.001	0.001	2.52276	0.001	0.001	0.001	1.93476	0.001	0.001	1.53615	0.001	0.001	0.001	1.19718	0.001	0.001
TCONS_00001174	XLOC_000965	BnaA01g27520D|BnaA01g27520D	c	1.92921	0.001	0.001	0.001	0.001	0.001	0.001	0.001	0.001	0.001	0.001	0.001	0.001	0.001	0.001	0.001	0.001	0.001
TCONS_00001175	XLOC_000968	BnaA01g27540D|BnaA01g27540D	=	8.49343	22.5011	0.001	0.001	0.001	27.3245	0.001	0.001	12.6363	0.001	4.31654	8.51889	12.6198	0.001	0.001	0.001	0.001	0.001
TCONS_00001176	XLOC_000969	BnaA01g27550D|BnaA01g27550D	c	6.18701	0.001	0.001	0.001	0.001	0.001	3.73	0.001	0.001	0.001	0.001	0.001	0.001	0.001	0.001	0.001	0.001	0.001
TCONS_00001177	XLOC_000966	BnaA01g27710D|BnaA01g27710D	j	221.654	0.001	0.001	0.001	0.001	0.001	0.001	0.001	0.001	0.001	0.001	0.001	0.001	0.001	0.001	0.001	0.001	0.001
TCONS_00001178	XLOC_000971	BnaA01g27720D|BnaA01g27720D	j	8.60028	0.001	0.001	0.001	0.001	0.001	0.001	0.001	5.45367	0.001	0.001	0.001	0.001	0.001	0.001	0.001	0.001	0.001
TCONS_00001179	XLOC_000971	BnaA01g27720D|BnaA01g27720D	e	18.9881	0.001	0.001	10.7734	0.001	0.001	0.001	0.001	0.001	0.001	0.001	0.001	0.001	0.001	0.001	0.001	0.001	0.001
TCONS_00001180	XLOC_000971	BnaA01g27720D|BnaA01g27720D	c	14.8121	11.9713	0.001	0.001	0.001	0.001	0.001	0.001	0.001	0.001	0.001	3.5367	3.83277	0.001	0.001	0.001	0.001	0.001
TCONS_00001181	XLOC_000972	BnaA01g27750D|BnaA01g27750D	j	0.924399	0.001	0.001	0.001	0.001	0.001	0.001	0.001	0.001	0.001	0.001	0.001	0.001	0.001	0.001	0.001	0.001	0.001
TCONS_00001182	XLOC_000973	BnaA01g27770D|BnaA01g27770D	=	6.73236	4.69089	2.68203	0.001	7.23183	0.001	3.69298	0.001	2.45782	1.93687	0.001	0.001	0.001	0.001	1.82305	2.54104	0.001	0.001
TCONS_00001183	XLOC_000977	BnaA01g27990D|BnaA01g27990D	=	7.00396	9.24601	0.001	0.001	2.11092	0.001	3.89367	0.001	45.9319	50.242	40.0046	103.848	121.647	37.8022	43.2189	40.5456	57.6132	35.3953
TCONS_00001184	XLOC_000978	BnaA01g28110D|BnaA01g28110D	=	5.06521	0.001	17.102	20.0007	16.0383	0.001	12.2103	17.6647	0.001	0.001	0.001	0.001	0.001	0.001	0.001	0.001	0.001	0.001
TCONS_00001185	XLOC_000980	BnaA01g28140D|BnaA01g28140D	j	0.377901	0.001	0.001	0.001	0.001	0.001	0.001	0.001	0.001	0.001	0.001	0.001	0.001	0.001	0.001	0.001	0.001	0.001
TCONS_00001186	XLOC_000980	BnaA01g28140D|BnaA01g28140D	j	0.402062	0.001	0.001	0.001	0.001	0.001	0.001	0.001	0.001	0.001	0.001	0.001	0.001	0.001	0.001	0.001	0.001	0.001
TCONS_00001187	XLOC_000980	BnaA01g28140D|BnaA01g28140D	j	0.898991	0.001	0.001	0.001	0.001	0.001	0.001	0.001	4.88004	5.00905	0.001	2.40373	1.7745	5.27564	0.001	4.8398	0.001	0.001
TCONS_00001188	XLOC_000980	BnaA01g28140D|BnaA01g28140D	j	0.641295	0.001	0.001	0.001	0.001	0.001	0.001	0.001	0.001	0.001	0.001	0.001	0.001	0.001	0.001	0.001	0.001	0.001
TCONS_00001189	XLOC_000983	BnaA01g28200D|BnaA01g28200D	j	3.97216	8.48844	12.5947	11.7133	17.5408	0.001	11.5355	107.642	2.13771	0.001	0.001	2.63878	0.001	0.001	0.001	1.29385	0.001	0.001
TCONS_00001190	XLOC_000983	BnaA01g28200D|BnaA01g28200D	c	8.55576	13.2902	64.0321	59.2617	109.491	0.001	0.001	0.001	0.001	0.001	0.001	0.001	0.001	0.001	0.001	0.001	0.001	0.001
TCONS_00001191	XLOC_000984	BnaA01g28260D|BnaA01g28260D	=	2.54638	1.87649	2.54773	0.001	0.001	0.001	0.632374	0.001	9.25264	11.2883	8.31109	0.001	33.4536	14.2625	14.7326	11.2239	0.001	11.0651
TCONS_00001192	XLOC_000985	BnaA01g28330D|BnaA01g28330D	j	23.4216	0.001	0.001	0.001	0.001	0.001	0.001	0.001	0.001	0.001	0.001	0.001	0.001	0.001	0.001	0.001	0.001	0.001
TCONS_00001193	XLOC_000988	BnaA01g28350D|BnaA01g28350D	=	2.86592	2.0383	12.688	19.1279	6.78845	0.001	1.68917	14.3655	18.0389	30.4846	16.4332	6.99584	11.6767	17.7689	20.0354	9.46312	4.67222	6.74292
TCONS_00001194	XLOC_000987	BnaA01g28370D|BnaA01g28370D	j	1.87937	0.001	0.001	0.001	0.001	0.001	0.001	0.001	0.001	0.001	0.001	0.001	0.001	0.001	0.001	0.001	1.10992	0.001
TCONS_00001195	XLOC_000987	BnaA01g28370D|BnaA01g28370D	j	6.6944	0.001	0.001	0.001	0.001	0.001	0.001	0.001	0.001	0.001	0.001	0.001	0.001	0.001	0.001	0.001	0.001	0.001
TCONS_00001196	XLOC_000987	BnaA01g28390D|BnaA01g28390D	=	1.68446	1.56432	16.2471	20.1465	14.0048	0.001	0.001	34.1032	7.6612	26.8202	8.80307	2.79366	10.569	26.1205	20.2609	0.001	2.54599	10.0169
TCONS_00001197	XLOC_000989	BnaA01g28410D|BnaA01g28410D	j	2.39835	0.001	0.001	0.001	0.001	0.001	0.001	0.001	0.001	0.001	0.001	0.001	0.001	0.001	0.001	0.001	0.001	0.001
TCONS_00001198	XLOC_000989	BnaA01g28410D|BnaA01g28410D	j	8.33929	0.001	0.001	0.001	0.001	0.001	0.001	0.001	0.001	0.001	0.001	0.001	0.001	0.001	0.001	0.001	0.001	0.001
TCONS_00001199	XLOC_000989	BnaA01g28410D|BnaA01g28410D	o	14.766	0.001	22.4402	15.977	0.001	0.001	0.001	0.001	0.001	0.001	0.001	0.001	0.001	0.001	0.001	0.001	0.001	0.001
TCONS_00001200	XLOC_000992	BnaA01g28550D|BnaA01g28550D	=	3.94583	6.10433	4.74997	4.68397	4.05179	4.95278	2.843	16.4079	10.2042	0.001	20.2957	29.9104	0.001	0.001	0.001	17.4043	21.104	15.1831
TCONS_00001201	XLOC_000993	BnaA01g28610D|BnaA01g28610D	.	8.26297	0.001	0.001	0.001	0.001	0.001	5.09448	32.8691	0.001	0.001	0.001	30.2019	0.001	0.001	0.001	0.001	0.001	0.001
TCONS_00001202	XLOC_000993	BnaA01g28610D|BnaA01g28610D	c	11.7275	0.001	0.001	0.001	0.001	0.001	11.8797	0.001	0.001	0.001	0.001	0.001	0.001	0.001	10.1009	0.001	0.001	0.001
TCONS_00001203	XLOC_000994	BnaA01g28630D|BnaA01g28630D	j	0.574516	0.001	0.001	0.001	0.001	0.001	0.001	0.001	0.001	0.001	0.001	0.001	0.001	0.001	0.001	0.001	0.001	0.001
TCONS_00001204	XLOC_000994	BnaA01g28630D|BnaA01g28630D	j	0.976599	0.001	0.001	0.001	0.001	0.001	0.001	0.001	0.001	0.001	0.001	0.001	0.001	0.001	0.001	0.001	0.001	0.001
TCONS_00001205	XLOC_000994	BnaA01g28630D|BnaA01g28630D	j	0.491795	0.001	0.001	0.001	0.001	0.001	0.001	0.001	0.001	0.001	0.001	0.001	0.001	0.001	0.001	0.001	0.001	0.001
TCONS_00001206	XLOC_000994	BnaA01g28630D|BnaA01g28630D	j	3.0594	5.18726	5.85768	28.4969	5.31348	2.9513	7.93581	0.001	0.001	0.001	0.001	0.001	0.001	0.001	0.001	0.001	0.001	0.001
TCONS_00001207	XLOC_000995	BnaA01g28660D|BnaA01g28660D	=	2.65047	0.001	3.75597	2.13826	0.001	0.001	0.001	0.001	7.9645	11.8188	11.1218	4.40474	5.72387	10.3968	11.7033	13.7863	6.24098	7.71684
TCONS_00001208	XLOC_000997	BnaA01g28690D|BnaA01g28690D	o	1.56596	0.001	0.001	0.001	0.001	0.001	0.001	0.001	0.001	0.001	0.001	0.001	0.001	0.001	0.001	0.001	0.001	0.001
TCONS_00001209	XLOC_000997	BnaA01g28690D|BnaA01g28690D	c	2.14519	0.001	0.001	0.001	0.001	0.001	0.001	0.001	0.001	0.001	0.001	0.001	0.001	0.001	0.001	0.001	0.001	0.001
TCONS_00001210	XLOC_000998	BnaA01g28700D|BnaA01g28700D	e	5.83013	5.79906	0.001	0.001	0.001	17.1034	0.001	0.001	2.53696	0.001	0.001	10.7715	21.7278	0.001	0.001	3.04944	12.3579	5.7976
TCONS_00001211	XLOC_000999	BnaA01g28790D|BnaA01g28790D	j	0.311181	0.001	0.001	0.001	0.001	0.001	0.001	0.001	0.001	0.001	0.001	0.001	0.001	0.001	0.001	0.001	0.001	0.001
TCONS_00001212	XLOC_000999	BnaA01g28790D|BnaA01g28790D	j	0.311181	0.001	0.001	0.001	0.001	0.001	0.001	0.001	0.001	0.001	0.001	0.001	0.001	0.001	0.001	0.001	0.001	0.001
TCONS_00001213	XLOC_001001	BnaA01g28820D|BnaA01g28820D	j	1.31873	0.001	0.001	0.001	0.001	0.001	0.001	0.001	0.001	0.001	0.001	0.001	0.001	0.001	0.001	0.001	0.001	0.001
TCONS_00001214	XLOC_001001	BnaA01g28820D|BnaA01g28820D	j	1.46374	0.001	0.001	0.001	0.001	0.001	0.001	0.001	0.001	0.001	0.001	0.001	0.001	0.001	0.001	0.001	0.001	0.001
TCONS_00001215	XLOC_001002	BnaA01g28830D|BnaA01g28830D	e	2.16528	0.001	0.001	0.001	0.001	0.001	0.001	0.001	0.001	0.001	0.001	0.001	0.001	0.001	0.001	0.001	0.001	0.001
TCONS_00001216	XLOC_001002	BnaA01g28830D|BnaA01g28830D	c	2.72274	0.001	0.001	0.001	0.001	0.001	0.001	0.001	0.001	0.001	0.001	0.001	0.001	0.001	0.001	0.001	0.001	0.001
TCONS_00001217	XLOC_001003	BnaA01g28840D|BnaA01g28840D	o	42.506	85.0812	0.001	0.001	0.001	84.8736	0.001	0.001	8.70683	23.0776	30.6732	286.007	302.363	10.7246	21.2137	12.5839	83.8439	17.8774
TCONS_00001218	XLOC_001003	BnaA01g28840D|BnaA01g28840D	o	84.3785	0.001	0.001	0.001	0.001	0.001	0.001	0.001	0.001	0.001	0.001	0.001	0.001	0.001	0.001	0.001	0.001	0.001
TCONS_00001219	XLOC_001003	BnaA01g28840D|BnaA01g28840D	=	9.7997	7.96259	18.2951	0.001	3.68635	114.003	3.31373	0.001	0.001	0.001	0.001	0.001	0.001	0.001	0.001	0.001	11.2726	0.001
TCONS_00001220	XLOC_001004	BnaA01g28850D|BnaA01g28850D	j	4.56324	0.001	0.001	0.001	0.001	0.001	0.001	0.001	0.001	0.001	0.001	0.001	0.001	0.001	0.001	0.001	0.001	0.001
TCONS_00001221	XLOC_001005	BnaA01g28900D|BnaA01g28900D	=	11.0566	0.001	119.943	187.877	0.001	0.001	69.0561	21.8517	0.001	0.001	0.001	0.001	0.001	0.001	0.001	0.001	0.001	0.001
TCONS_00001222	XLOC_001006	BnaA01g28930D|BnaA01g28930D	j	16.6894	22.3648	0.001	0.001	0.001	61.9731	0.001	0.001	0.001	0.001	0.001	0.001	0.001	0.001	0.001	0.001	0.001	0.001
TCONS_00001223	XLOC_001006	BnaA01g28930D|BnaA01g28930D	c	66.7691	104.892	0.001	0.001	0.001	296.383	0.001	0.001	0.001	0.001	0.001	0.001	0.001	0.001	0.001	0.001	0.001	3.48759
TCONS_00001224	XLOC_001007	BnaA01g29000D|BnaA01g29000D	j	2.73114	1.43766	6.01362	4.51542	5.30563	0.001	3.40409	0.001	0.001	0.001	0.001	0.001	0.001	0.001	0.001	0.667285	0.001	0.001
TCONS_00001225	XLOC_001010	BnaA01g29040D|BnaA01g29040D	j	2.6262	4.27128	0.001	0.001	1.62479	7.44066	1.52458	0.001	7.32016	9.32776	8.66976	0.001	8.72931	0.001	6.1042	0.001	8.32761	0.001
TCONS_00001226	XLOC_001010	BnaA01g29040D|BnaA01g29040D	o	1.09317	0.001	0.001	0.001	0.001	0.001	0.001	0.001	0.001	0.001	0.001	0.001	0.001	0.001	0.001	0.001	0.001	0.001
TCONS_00001227	XLOC_001010	BnaA01g29040D|BnaA01g29040D	.	0.55707	0.001	0.001	3.12242	3.01223	0.001	0.310811	0.001	0.001	0.001	0.001	0.001	0.001	0.001	0.001	0.001	0.001	0.001
TCONS_00001228	XLOC_001011	BnaA01g29170D|BnaA01g29170D	j	0.540424	0.001	0.001	0.001	0.001	0.001	0.001	0.001	0.001	0.001	0.001	0.001	0.001	0.001	0.001	0.001	0.001	0.001
TCONS_00001229	XLOC_001011	BnaA01g29170D|BnaA01g29170D	j	2.11963	0.001	0.001	0.001	0.001	0.001	0.001	0.001	0.001	0.001	0.001	0.001	0.001	0.001	0.001	0.001	0.001	0.001
TCONS_00001230	XLOC_001012	BnaA01g29190D|BnaA01g29190D	j	11.7412	0.001	0.001	0.001	0.001	0.001	0.001	0.001	0.001	0.001	0.001	0.001	0.001	0.001	0.001	0.001	0.001	0.001
TCONS_00001231	XLOC_001015	BnaA01g29290D|BnaA01g29290D	j	0.756683	0.001	0.001	0.001	0.001	0.001	0.001	0.001	0.001	0.001	0.001	0.001	0.001	0.001	0.001	0.001	0.001	0.001
TCONS_00001232	XLOC_001015	BnaA01g29290D|BnaA01g29290D	j	1.85462	0.001	0.001	0.001	0.001	0.001	0.001	0.001	0.001	0.001	0.001	0.001	0.001	0.001	0.001	0.001	0.001	0.001
TCONS_00001233	XLOC_001017	BnaA01g29390D|BnaA01g29390D	e	4.76496	0.001	0.001	0.001	0.001	0.001	0.001	0.001	0.001	0.001	0.001	0.001	0.001	0.001	0.001	0.001	0.001	0.001
TCONS_00001234	XLOC_001017	BnaA01g29390D|BnaA01g29390D	.	0.974202	4.64342	3.37554	4.93081	4.65974	0.001	0.841505	0.001	9.17351	3.94314	6.86807	6.6611	3.62336	5.82219	2.9632	6.29668	3.04754	7.9496
TCONS_00001235	XLOC_001019	BnaA01g29430D|BnaA01g29430D	j	1.61618	0.001	0.001	0.001	0.001	0.001	0.001	0.001	0.001	0.001	0.001	0.001	0.001	0.001	0.001	0.001	0.001	0.001
TCONS_00001236	XLOC_001019	BnaA01g29430D|BnaA01g29430D	=	4.50441	2.45046	0.001	0.001	0.001	0.001	0.001	0.001	0.001	0.001	0.001	0.001	0.001	0.001	0.001	0.001	0.001	0.001
TCONS_00001237	XLOC_001020	BnaA01g29460D|BnaA01g29460D	j	0.819458	0.001	0.001	0.001	0.001	0.001	0.001	0.001	0.001	0.001	0.001	0.001	0.001	0.001	0.001	0.001	0.001	0.001
TCONS_00001238	XLOC_001020	BnaA01g29460D|BnaA01g29460D	j	3.41475	0.001	0.001	0.001	0.001	0.001	0.001	0.001	0.001	0.001	0.001	0.001	0.001	0.001	0.001	0.001	0.001	0.001
TCONS_00001239	XLOC_001020	BnaA01g29460D|BnaA01g29460D	j	0.502163	0.001	0.001	0.001	0.001	0.001	0.001	0.001	0.001	0.001	0.001	0.001	0.001	0.001	0.001	0.001	0.001	0.001
TCONS_00001240	XLOC_001021	-	u	0.963576	0.001	0.001	0.001	0.001	0.001	0.001	0.001	0.001	0.001	0.001	0.001	0.001	0.001	0.001	0.001	0.001	0.001
TCONS_00001241	XLOC_001022	BnaA01g29470D|BnaA01g29470D	j	104.115	21.6801	72.4208	18.3278	7.53574	1.7329	6.44913	0.001	1.67561	1.54768	0.001	8.30204	7.76628	2.12483	2.65062	1.34538	60.8133	72.7025
TCONS_00001242	XLOC_001022	BnaA01g29470D|BnaA01g29470D	.	10.0758	0.001	59.9386	63.306	0.001	0.001	0.001	0.001	0.001	0.001	0.001	0.001	0.001	0.001	0.001	0.001	0.001	0.001
TCONS_00001243	XLOC_001023	BnaA01g29490D|BnaA01g29490D	j	12.3424	11.7107	13.9387	9.93364	10.2973	2.80697	19.1754	0.001	52.4923	50.3229	41.0415	32.9872	36.0739	36.6202	47.6685	52.5292	27.6702	32.8825
TCONS_00001244	XLOC_001024	BnaA01g29510D|BnaA01g29510D	c	1.3051	0.001	4.54262	0.001	0.001	0.001	0.001	0.001	2.12759	0.001	0.001	0.001	0.001	0.001	0.001	0.001	0.001	1.02072
TCONS_00001245	XLOC_001025	BnaA01g29520D|BnaA01g29520D	=	30.3523	9.36149	38.4769	43.1581	45.1548	13.7462	37.613	41.6944	0.001	0.001	0.001	0.001	0.001	0.001	0.001	0.001	0.001	13.2817
TCONS_00001246	XLOC_001026	BnaA01g29540D|BnaA01g29540D	j	13.4711	1.90244	11.7552	12.0268	5.95243	6.49463	2.33817	0.001	1.78174	5.27946	5.05409	0.001	0.001	0.001	0.001	0.001	0.001	4.43418
TCONS_00001247	XLOC_001026	BnaA01g29540D|BnaA01g29540D	j	5.61468	0.001	5.75041	0.001	1.58383	0.001	0.001	0.001	0.001	0.001	0.001	0.001	0.001	0.001	0.001	0.001	0.001	0.001
TCONS_00001248	XLOC_001028	BnaA01g29570D|BnaA01g29570D	=	1.54055	2.33867	4.83781	8.04208	2.2878	0.001	2.96764	0.001	6.04155	8.53796	8.31284	7.72327	9.5952	7.6889	6.3725	5.82912	4.63654	3.29188
TCONS_00001249	XLOC_001028	BnaA01g29580D|BnaA01g29580D	o	5.261	0.001	0.001	0.001	0.001	0.001	0.001	0.001	0.001	0.001	0.001	0.001	0.001	0.001	0.001	0.001	0.001	0.001
TCONS_00001250	XLOC_001029	BnaA01g29610D|BnaA01g29610D	j	11.3779	0.001	0.001	0.001	0.001	0.001	0.001	0.001	0.001	0.001	0.001	0.001	0.001	0.001	0.001	0.001	0.001	0.001
TCONS_00001251	XLOC_001030	BnaA01g29630D|BnaA01g29630D	=	15.4378	11.584	14.2851	10.1775	10.135	3.1728	16.9352	21.1457	27.6669	0.001	22.2171	22.283	31.9105	26.5668	31.6213	24.0363	47.5119	86.7864
TCONS_00001252	XLOC_001032	BnaA01g29650D|BnaA01g29650D	x	3.17541	1.44667	6.1969	5.68831	2.5802	4.0005	3.45893	16.0949	3.53607	0.001	0.001	5.9148	12.0319	0.001	14.2255	0.001	0.001	0.001
TCONS_00001253	XLOC_001033	BnaA01g29680D|BnaA01g29680D	j	0.311578	0.001	0.001	0.001	0.001	0.001	0.001	0.001	0.001	0.001	0.001	0.001	0.001	0.001	0.001	0.001	0.001	0.001
TCONS_00001254	XLOC_001033	BnaA01g29680D|BnaA01g29680D	j	0.311578	0.001	0.001	0.001	0.001	0.001	0.001	0.001	0.001	0.001	0.001	0.001	0.001	0.001	0.001	0.001	0.001	0.001
TCONS_00001255	XLOC_001033	BnaA01g29680D|BnaA01g29680D	j	0.436703	0.001	0.001	0.001	0.001	0.001	0.001	0.001	0.001	0.001	0.001	0.001	0.001	0.001	0.001	0.001	0.001	0.001
TCONS_00001256	XLOC_001033	BnaA01g29680D|BnaA01g29680D	j	0.408059	0.001	0.001	0.001	0.001	0.001	0.001	0.001	0.001	0.001	0.001	0.001	0.001	0.001	0.001	0.001	0.001	0.001
TCONS_00001257	XLOC_001033	BnaA01g29680D|BnaA01g29680D	j	0.616148	1.16007	0.001	0.001	0.001	0.001	0.001	0.001	0.001	0.001	0.001	0.001	0.001	0.001	0.001	0.001	0.001	0.001
TCONS_00001258	XLOC_001034	BnaA01g29690D|BnaA01g29690D	j	1.09752	0.001	0.001	0.001	0.001	0.001	0.001	0.001	0.001	0.001	0.001	0.001	0.001	0.001	0.001	0.001	0.001	0.001
TCONS_00001259	XLOC_001034	BnaA01g29690D|BnaA01g29690D	=	4.58287	6.55851	0.001	0.001	0.001	0.001	3.33779	0.001	6.67891	3.27246	7.22829	5.25076	3.65552	6.8491	8.08975	2.67405	0.001	0.001
TCONS_00001260	XLOC_001037	BnaA01g29770D|BnaA01g29770D	=	47.2254	49.9468	37.8821	23.5569	24.707	0.001	19.0436	28.9939	83.5832	0.001	102.661	0.001	273.94	79.7978	121.681	0.001	56.9783	0.001
TCONS_00001261	XLOC_001038	BnaA01g29820D|BnaA01g29820D	.	9.48817	0.001	0.001	0.001	0.001	9.93256	7.42038	0.001	0.001	0.001	0.001	0.001	0.001	0.001	0.001	0.001	9.07287	0.001
TCONS_00001262	XLOC_001038	BnaA01g29820D|BnaA01g29820D	c	31.5796	0.001	0.001	0.001	0.001	36.218	18.5514	32.7072	0.001	0.001	0.001	0.001	0.001	0.001	0.001	0.001	18.7886	0.001
TCONS_00001263	XLOC_001039	BnaA01g29850D|BnaA01g29850D	=	2.3674	0.001	0.001	2.19838	0.001	0.001	6.43191	0.001	14.1832	8.54669	10.4714	2.49465	2.48577	10.4569	11.7489	18.7915	0.001	0.001
TCONS_00001264	XLOC_001040	BnaA01g29880D|BnaA01g29880D	=	23.3395	13.597	11.779	14.8704	6.25029	5.93586	3.81988	0.001	57.6095	47.3626	29.4275	17.6961	32.9814	66.267	36.1198	31.7202	27.4396	15.6185
TCONS_00001265	XLOC_001042	-	u	2.23086	0.001	0.001	0.001	0.001	0.001	0.001	0.001	0.001	0.001	0.001	0.001	0.001	0.001	0.001	0.001	0.001	0.001
TCONS_00001266	XLOC_001042	-	u	3.36599	0.001	0.001	0.001	0.001	0.001	0.001	0.001	0.001	0.001	0.001	0.001	0.001	0.001	0.001	0.001	0.001	0.001
TCONS_00001267	XLOC_001043	BnaA01g29890D|BnaA01g29890D	e	2.8372	0.001	0.001	0.001	0.001	0.001	0.001	0.001	0.001	0.001	0.001	0.001	0.001	0.001	0.001	0.001	0.001	0.001
TCONS_00001268	XLOC_001043	BnaA01g29890D|BnaA01g29890D	j	2.79636	0.001	0.001	0.001	0.001	0.001	0.001	0.001	0.001	0.001	0.001	0.001	0.001	0.001	0.001	0.001	0.001	0.001
TCONS_00001269	XLOC_001043	BnaA01g29890D|BnaA01g29890D	c	5.97365	0.001	0.001	0.001	0.001	0.001	0.001	0.001	0.001	0.001	0.001	0.001	0.001	0.001	0.001	0.001	0.001	0.001
TCONS_00001270	XLOC_001044	BnaA01g29900D|BnaA01g29900D	j	0.399519	0.001	0.001	0.001	0.001	0.001	0.001	0.001	0.001	0.001	0.001	0.001	0.001	0.001	0.001	0.001	0.001	0.001
TCONS_00001271	XLOC_001044	BnaA01g29900D|BnaA01g29900D	j	2.57303	0.001	0.001	0.001	5.97248	0.001	0.001	0.001	0.001	0.001	0.001	0.001	0.001	0.001	0.001	0.001	0.001	0.001
TCONS_00001272	XLOC_001045	BnaA01g29920D|BnaA01g29920D	j	3.31771	0.001	0.001	0.001	0.001	0.001	0.001	0.001	0.001	0.001	0.001	0.001	0.001	0.001	0.001	0.001	0.001	0.001
TCONS_00001273	XLOC_001045	BnaA01g29920D|BnaA01g29920D	j	0.760431	0.001	0.001	0.001	0.001	0.001	0.001	0.001	0.001	0.001	0.001	0.001	0.001	0.001	0.001	0.001	0.001	0.001
TCONS_00001274	XLOC_001045	BnaA01g29920D|BnaA01g29920D	c	6.56909	0.001	0.001	0.001	0.001	0.001	0.001	0.001	4.23118	0.001	0.001	0.001	0.001	0.001	0.001	0.001	0.001	0.001
TCONS_00001275	XLOC_001048	BnaA01g29980D|BnaA01g29980D	=	3.88537	5.12433	5.60209	0.001	0.001	9.89392	3.16125	0.001	5.43078	5.36679	6.46573	18.0485	15.5982	6.96026	8.06018	6.93634	13.5875	8.42714
TCONS_00001276	XLOC_001049	BnaA01g29990D|BnaA01g29990D	=	1.72325	1.84402	0.001	0.001	0.500073	5.85538	0.56969	0.001	2.60414	2.38517	3.58958	7.61934	7.08921	3.6164	3.49462	3.4952	6.5203	4.24462
TCONS_00001277	XLOC_001050	BnaA01g30020D|BnaA01g30020D	j	1.3131	2.60774	0.001	11.2425	0.001	0.001	0.001	0.001	2.66351	2.18086	5.77523	0.001	2.397	0.001	3.1514	2.90532	0.001	0.001
TCONS_00001278	XLOC_001050	BnaA01g30020D|BnaA01g30020D	o	1.14659	0.001	11.2845	6.78974	0.001	0.001	0.001	0.001	0.001	0.001	0.001	0.001	0.001	0.001	0.001	0.001	0.001	0.001
TCONS_00001279	XLOC_001050	BnaA01g30020D|BnaA01g30020D	j	1.60896	0.001	11.8776	0.001	9.77988	0.001	17.8434	32.1632	4.25921	4.2016	0.001	1.71007	0.001	6.8735	2.35903	3.62711	0.001	0.001
TCONS_00001280	XLOC_001051	BnaA01g30030D|BnaA01g30030D	e	0.77351	0.001	0.001	0.001	0.001	0.001	0.001	0.001	0.001	0.001	0.001	0.001	0.001	0.001	0.001	0.001	0.001	0.001
TCONS_00001281	XLOC_001051	BnaA01g30040D|BnaA01g30040D	j	1.87329	0.001	0.001	0.001	0.001	0.001	0.001	0.001	0.001	0.001	0.001	0.001	0.001	0.001	0.001	0.001	0.001	0.001
TCONS_00001282	XLOC_001052	BnaA01g30060D|BnaA01g30060D	j	22.6523	22.5941	1.65568	0.001	5.47772	0.001	3.3578	0.001	0.001	0.001	0.001	0.001	0.001	0.001	0.001	0.001	0.001	0.001
TCONS_00001283	XLOC_001053	BnaA01g30110D|BnaA01g30110D	.	23.2247	14.5151	0.001	0.001	27.5748	0.001	0.001	0.001	0.001	0.001	0.001	0.001	0.001	0.001	0.001	0.001	0.001	0.001
TCONS_00001284	XLOC_001054	BnaA01g30160D|BnaA01g30160D	.	3.8881	3.92869	3.48682	18.7718	1.3623	28.2503	1.79203	0.001	92.0344	105.933	84.4273	245.498	309.811	74.5383	98.3973	120.138	101.797	71.8978
TCONS_00001285	XLOC_001054	BnaA01g30160D|BnaA01g30160D	x	1.33881	0.001	0.001	0.001	0.001	0.001	0.001	0.001	0.001	0.001	0.001	0.001	0.001	0.001	0.001	0.001	0.001	0.001
TCONS_00001286	XLOC_001055	BnaA01g30180D|BnaA01g30180D	j	0.612485	0.001	0.001	0.001	0.001	0.001	0.001	0.001	0.001	0.001	0.001	0.001	0.001	0.001	0.001	0.001	0.001	0.001
TCONS_00001287	XLOC_001055	BnaA01g30180D|BnaA01g30180D	j	0.437704	0.001	0.001	0.001	0.001	0.001	0.001	0.001	0.001	0.001	0.001	0.001	0.001	0.001	0.001	0.001	0.001	0.001
TCONS_00001288	XLOC_001055	BnaA01g30180D|BnaA01g30180D	c	1.20346	0.001	4.23049	3.22024	0.001	0.001	0.001	0.001	0.001	0.001	0.001	0.001	0.001	0.001	0.001	0.001	0.001	0.001
TCONS_00001289	XLOC_001055	BnaA01g30180D|BnaA01g30180D	.	1.27435	1.27089	22.277	5.40138	1.28682	0.001	0.001	0.001	0.001	0.001	0.001	0.001	0.001	0.001	0.001	0.001	0.001	0.001
TCONS_00001290	XLOC_001056	BnaA01g30200D|BnaA01g30200D	j	9.20064	0.001	0.001	0.001	0.001	0.001	0.001	0.001	0.001	0.001	0.001	0.001	0.001	0.001	0.001	0.001	0.001	0.001
TCONS_00001291	XLOC_001056	BnaA01g30200D|BnaA01g30200D	c	36.3397	0.001	0.001	0.001	0.001	0.001	0.001	0.001	0.001	0.001	0.001	0.001	0.001	0.001	0.001	0.001	0.001	0.001
TCONS_00001292	XLOC_001057	BnaA01g30210D|BnaA01g30210D	=	34.0893	25.6718	0.001	0.001	2.85955	31.6975	11.713	0.001	5.78775	4.73676	8.29368	17.625	17.1832	5.28164	10.3018	7.75817	0.001	0.001
TCONS_00001293	XLOC_001059	BnaA01g30320D|BnaA01g30320D	=	30.6183	16.083	307.418	194.567	290.475	4.2038	158.256	300.03	0.001	217.742	157.568	0.001	0.001	0.001	0.001	157.835	22.8237	44.2783
TCONS_00001294	XLOC_001061	BnaA01g30340D|BnaA01g30340D	=	10.2344	25.7961	15.398	18.1671	16.6543	0.001	5.34094	0.001	9.37893	9.34386	6.93739	5.07389	3.82085	8.51889	8.13431	14.585	3.87467	5.20204
TCONS_00001295	XLOC_001061	BnaA01g30340D|BnaA01g30340D	.	5.91875	14.101	0.001	0.001	9.99273	0.001	13.8236	27.4825	0.001	0.001	0.001	0.001	0.001	0.001	0.001	0.001	0.001	0.001
TCONS_00001296	XLOC_001061	BnaA01g30340D|BnaA01g30340D	j	29.9163	0.001	0.001	0.001	0.001	18.5898	0.001	0.001	0.001	0.001	0.001	0.001	0.001	0.001	0.001	0.001	0.001	0.001
TCONS_00001297	XLOC_001063	BnaA01g30390D|BnaA01g30390D	=	1.63385	0.001	5.90404	8.00673	8.04771	0.001	0.001	0.001	0.001	9.34634	10.4568	0.001	0.001	0.001	0.001	10.064	0.001	0.001
TCONS_00001298	XLOC_001065	BnaA01g30450D|BnaA01g30450D	j	7.33604	0.001	0.001	0.001	0.001	0.001	0.001	0.001	0.001	0.001	0.001	0.001	0.001	0.001	0.001	0.001	2.51553	3.08204
TCONS_00001299	XLOC_001065	BnaA01g30450D|BnaA01g30450D	c	8.07968	0.001	0.001	0.001	3.39401	6.30307	0.001	0.001	0.001	0.001	0.001	0.001	0.001	0.001	0.001	0.001	0.001	0.001
TCONS_00001300	XLOC_001067	BnaA01g30480D|BnaA01g30480D	j	1.1806	0.001	0.001	0.001	0.001	0.001	0.001	0.001	0.001	0.001	0.001	0.001	0.001	0.001	0.001	0.001	0.001	0.001
TCONS_00001301	XLOC_001067	BnaA01g30480D|BnaA01g30480D	j	0.3981	0.001	0.001	0.001	0.001	0.001	0.001	0.001	0.001	0.001	0.001	0.001	0.001	0.001	0.001	0.001	0.001	0.001
TCONS_00001302	XLOC_001067	BnaA01g30480D|BnaA01g30480D	j	1.03126	0.001	0.001	0.001	0.001	0.001	0.001	0.001	0.001	0.001	0.001	0.001	0.001	0.001	0.001	0.001	0.001	0.001
TCONS_00001303	XLOC_001069	BnaA01g30490D|BnaA01g30490D	o	8.50087	6.5692	0.001	0.001	0.001	6.0728	0.001	0.001	0.001	0.001	0.001	0.001	0.001	0.001	0.001	0.001	0.001	0.001
TCONS_00001304	XLOC_001069	BnaA01g30490D|BnaA01g30490D	=	11.8251	9.07442	6.83918	0.001	4.5465	9.76562	4.51051	0.001	34.0278	47.7009	53.7948	99.6654	97.5649	26.2952	48.9811	79.3898	3.6107	42.9867
TCONS_00001305	XLOC_001070	BnaA01g30510D|BnaA01g30510D	c	2.69482	5.20503	0.001	0.001	9.18335	0.001	10.4527	0.001	0.001	0.001	0.001	0.001	2.00893	0.001	0.001	0.001	0.001	0.001
TCONS_00001306	XLOC_001070	BnaA01g30510D|BnaA01g30510D	j	1.28147	0.001	0.001	0.001	0.001	0.001	0.001	0.001	0.001	0.001	0.001	0.001	0.001	0.001	0.001	0.001	0.001	0.001
TCONS_00001307	XLOC_001070	BnaA01g30510D|BnaA01g30510D	j	0.730561	0.001	0.001	0.001	0.001	0.001	0.001	0.001	0.001	0.001	0.001	0.001	0.001	0.001	0.001	0.001	0.001	0.001
TCONS_00001308	XLOC_001070	BnaA01g30510D|BnaA01g30510D	c	1.43431	0.001	11.9964	4.50676	0.001	0.001	14.5904	19.5076	0.001	0.001	0.001	0.001	0.001	0.001	0.001	0.001	0.001	0.001
TCONS_00001309	XLOC_001071	BnaA01g30570D|BnaA01g30570D	j	4.50454	0.001	0.001	0.001	0.001	0.001	0.001	0.001	53.7658	74.3425	67.2798	43.1826	43.9288	118.633	0.001	41.5945	71.5564	43.988
TCONS_00001310	XLOC_001074	BnaA01g30730D|BnaA01g30730D	j	1.67858	0.001	0.001	0.001	0.001	0.001	0.001	0.001	0.001	0.001	0.001	0.001	0.001	0.001	0.001	0.001	0.001	0.001
TCONS_00001311	XLOC_001074	BnaA01g30730D|BnaA01g30730D	j	1.29385	0.001	0.001	0.001	0.001	0.001	0.001	0.001	0.001	0.001	0.001	0.001	0.001	0.001	0.001	0.001	0.001	0.001
TCONS_00001312	XLOC_001075	BnaA01g30750D|BnaA01g30750D	j	12.6556	13.7599	14.2773	42.723	7.71922	36.7995	4.03439	15.6063	54.511	78.1354	59.5585	93.3568	101.771	58.2745	70.9193	57.4272	44.3764	43.8527
TCONS_00001313	XLOC_001076	BnaA01g30780D|BnaA01g30780D	j	7.16034	0.001	0.001	0.001	0.001	0.001	0.001	0.001	0.001	0.001	0.001	0.001	0.001	0.001	0.001	0.001	0.001	0.001
TCONS_00001314	XLOC_001077	BnaA01g30790D|BnaA01g30790D	=	6.54106	10.6458	0.001	0.001	0.001	0.001	14.3882	0.001	0.001	0.001	12.7935	2.40404	0.001	0.001	16.2135	14.6837	5.51682	6.73299
TCONS_00001315	XLOC_001079	BnaA01g30850D|BnaA01g30850D	j	8.47682	0.001	0.001	0.001	6.18843	5.54922	9.0914	0.001	0.001	0.001	0.001	0.001	0.001	0.001	0.001	0.001	0.001	0.001
TCONS_00001316	XLOC_001079	BnaA01g30850D|BnaA01g30850D	j	6.38288	0.001	0.001	0.001	0.001	0.001	0.001	0.001	0.001	0.001	0.001	0.001	0.001	0.001	0.001	0.001	0.001	0.001
TCONS_00001317	XLOC_001080	BnaA01g30910D|BnaA01g30910D	j	2.21896	3.23704	0.001	0.001	7.77505	2.44298	2.30002	0.001	6.58553	0.001	0.001	0.001	1.44505	0.001	0.001	5.20404	0.001	7.59599
TCONS_00001318	XLOC_001080	BnaA01g30910D|BnaA01g30910D	j	6.74678	6.3308	0.001	0.001	0.001	0.001	0.001	10.4723	0.001	0.001	0.001	0.001	0.001	0.001	0.001	0.001	0.001	0.001
TCONS_00001319	XLOC_001081	BnaA01g30920D|BnaA01g30920D	j	0.492364	0.001	0.001	0.001	0.001	0.001	0.001	0.001	0.001	0.001	0.001	0.001	0.001	0.001	0.001	0.001	0.001	0.001
TCONS_00001320	XLOC_001081	BnaA01g30920D|BnaA01g30920D	o	0.506073	0.001	0.001	0.001	0.001	0.001	0.001	0.001	0.001	0.001	0.001	0.001	0.001	0.001	0.001	0.001	0.001	0.001
TCONS_00001321	XLOC_001081	BnaA01g30920D|BnaA01g30920D	j	2.8877	1.01044	0.001	0.001	43.5647	0.001	7.92528	0.001	13.9966	0.001	31.2299	2.10742	2.61743	7.92594	0.001	18.6726	10.0812	10.048
TCONS_00001322	XLOC_001082	BnaA01g30960D|BnaA01g30960D	=	14.7942	0.001	0.001	8.78013	9.32606	0.001	9.37285	0.001	14.9306	17.5199	17.3625	15.6837	17.3685	19.363	19.4866	16.1251	15.6325	21.39
TCONS_00001323	XLOC_001083	BnaA01g30990D|BnaA01g30990D	.	2.37736	0.001	0.001	0.001	2.26479	0.001	0.001	0.001	0.001	7.02679	0.001	0.001	0.001	0.001	5.20511	0.001	0.001	0.001
TCONS_00001324	XLOC_001084	BnaA01g31010D|BnaA01g31010D	=	38.1128	38.5207	16.1778	8.34646	14.8952	31.4699	18.2514	13.2781	14.0891	9.33633	16.0503	9.4269	0.001	17.6439	0.001	0.001	0.001	0.001
TCONS_00001325	XLOC_001085	BnaA01g31020D|BnaA01g31020D	=	3.64806	3.83055	4.66187	0.001	5.45412	0.001	3.08011	16.8722	25.743	33.104	25.8468	9.41824	16.6387	25.8534	20.9612	15.5655	0.001	3.92245
TCONS_00001326	XLOC_001086	BnaA01g31050D|BnaA01g31050D	x	131.494	206.934	0.001	0.001	0.001	9.10646	0.001	0.001	0.001	0.001	0.001	0.001	0.001	0.001	0.001	0.001	0.001	0.001
TCONS_00001327	XLOC_001086	-	.	4.60442	207.835	119.147	134.675	0.001	283.915	147.437	0.001	0.001	0.001	0.001	0.001	0.001	0.001	0.001	0.001	0.001	0.001
TCONS_00001328	XLOC_001086	-	.	6.36096	13.3773	0.001	0.001	0.001	16.303	27.196	0.001	0.001	0.001	0.001	0.001	0.001	0.001	0.001	0.001	7.41166	0.001
TCONS_00001329	XLOC_001089	BnaA01g31070D|BnaA01g31070D	.	2.84164	4.94803	0.001	0.001	37.5185	0.001	0.001	0.001	0.001	0.001	0.001	0.001	0.001	0.001	0.001	0.001	0.001	0.001
TCONS_00001330	XLOC_001089	BnaA01g31070D|BnaA01g31070D	j	7.15919	6.08797	8.97805	12.5164	11.2083	5.72982	10.9147	0.001	0.001	0.001	0.001	0.001	0.001	0.001	0.001	0.001	0.001	0.001
TCONS_00001331	XLOC_001089	BnaA01g31070D|BnaA01g31070D	.	5.85233	4.93581	12.4425	15.5482	43.2036	0.001	10.9032	0.001	0.001	0.001	0.001	0.001	0.001	3.22338	2.79704	3.84919	0.001	0.001
TCONS_00001332	XLOC_001090	BnaA01g31080D|BnaA01g31080D	.	3.96592	1.40018	6.99597	0.001	0.001	0.001	0.001	23.5978	0.001	0.001	0.001	0.001	0.001	0.001	0.001	0.001	0.001	0.001
TCONS_00001333	XLOC_001093	BnaA01g31130D|BnaA01g31130D	=	31.0782	26.6482	15.3718	22.2055	20.1778	23.9191	22.4737	0.001	34.2999	34.344	0.001	0.001	0.001	34.199	36.7246	0.001	0.001	23.5683
TCONS_00001334	XLOC_001094	BnaA01g31160D|BnaA01g31160D	e	0.981313	3.03693	0.001	0.001	0.001	0.001	0.001	0.001	0.001	0.001	0.001	0.001	0.001	0.001	0.001	0.001	0.001	12.1644
TCONS_00001335	XLOC_001094	BnaA01g31160D|BnaA01g31160D	e	0.657461	0.901274	0.001	0.001	0.001	0.001	0.001	0.001	0.001	0.001	0.001	0.001	0.001	0.001	0.001	0.001	0.001	0.001
TCONS_00001336	XLOC_001095	BnaA01g31170D|BnaA01g31170D	c	201.027	314.614	0.001	0.001	0.001	0.001	29.6132	0.001	0.001	0.001	0.001	0.001	0.001	0.001	0.001	0.001	40.966	0.001
TCONS_00001337	XLOC_001085	BnaA01g31180D|BnaA01g31180D	e	1.14787	1.68137	3.28097	3.87161	0.001	0.001	0.001	16.4764	0.001	0.001	0.001	0.001	0.001	0.001	0.001	2.25885	11.604	2.29431
TCONS_00001338	XLOC_001085	BnaA01g31180D|BnaA01g31180D	.	10.5165	9.39264	10.297	20.6371	20.3322	6.0863	14.7719	69.6183	27.5002	32.4383	21.7212	13.936	0.001	21.6213	20.26	20.8584	12.5039	4.51797
TCONS_00001339	XLOC_001096	BnaA01g31260D|BnaA01g31260D	.	181.407	172.138	195.302	0.001	0.001	200.141	130.048	0.001	0.001	0.001	0.001	0.001	0.001	0.001	3.36186	0.001	19.1573	0.001
TCONS_00001340	XLOC_001103	BnaA01g31320D|BnaA01g31320D	=	57.6067	22.7017	18.6719	33.5813	12.28	51.3103	7.79261	13.2322	0.001	0.001	0.001	0.001	0.001	0.001	0.001	0.001	121.067	95.9808
TCONS_00001341	XLOC_001104	BnaA01g31330D|BnaA01g31330D	=	4.96453	11.9004	0.001	0.001	0.001	0.001	0.001	0.001	0.001	0.001	0.001	0.001	0.001	0.001	0.001	0.001	0.001	0.001
TCONS_00001342	XLOC_001106	BnaA01g31360D|BnaA01g31360D	j	16.9488	0.001	0.001	17.2806	13.8462	0.001	15.087	0.001	12.1269	0.001	0.001	9.09502	8.86322	14.0061	10.795	14.3089	7.48525	5.94749
TCONS_00001343	XLOC_001107	BnaA01g31370D|BnaA01g31370D	o	1.98306	2.98015	0.001	0.001	6.91551	0.001	6.33082	0.001	3.43434	2.73739	0.001	0.001	0.001	4.34271	2.76286	2.44299	2.28025	3.93031
TCONS_00001344	XLOC_001109	BnaA01g31410D|BnaA01g31410D	j	2.25918	3.69435	7.37784	7.07748	0.001	0.001	0.001	0.001	0.001	0.001	0.001	0.001	0.001	0.001	0.001	0.001	0.001	13.1817
TCONS_00001345	XLOC_001109	BnaA01g31410D|BnaA01g31410D	c	6.53552	6.53668	0.001	7.02525	0.001	8.21726	0.001	0.001	0.001	0.001	0.001	0.001	0.001	0.001	0.001	0.001	0.001	0.001
TCONS_00001346	XLOC_001110	BnaA01g31440D|BnaA01g31440D	j	1.17312	0.810712	0.001	0.001	0.001	0.001	0.001	0.001	0.001	0.001	0.001	0.001	0.001	0.001	0.001	0.001	0.001	0.001
TCONS_00001347	XLOC_001110	BnaA01g31440D|BnaA01g31440D	=	8.35481	6.30473	14.9199	18.3427	16.3666	0.001	17.8585	19.0237	42.8685	45.9179	41.0153	27.0371	36.1051	33.5528	36.3025	35.4324	23.7713	0.001
TCONS_00001348	XLOC_001112	BnaA01g31470D|BnaA01g31470D	j	8.25014	0.001	0.001	0.001	0.001	0.001	0.001	0.001	0.001	0.001	0.001	0.001	0.001	0.001	0.001	0.001	0.001	0.001
TCONS_00001349	XLOC_001113	BnaA01g31480D|BnaA01g31480D	=	7.13937	0.001	0.001	10.1744	5.94072	0.001	28.504	27.2372	0.001	0.001	0.001	0.001	0.001	0.001	2.18816	0.001	0.001	0.001
TCONS_00001350	XLOC_001114	BnaA01g31520D|BnaA01g31520D	j	2.21725	0.001	0.001	0.001	0.001	0.001	0.001	0.001	0.001	0.001	0.001	0.001	0.001	0.001	0.001	0.001	0.001	0.001
TCONS_00001351	XLOC_001114	BnaA01g31520D|BnaA01g31520D	j	1.38051	0.001	0.001	0.001	0.001	0.001	0.001	0.001	0.001	0.001	0.001	0.001	0.001	0.001	0.001	0.001	0.001	0.001
TCONS_00001352	XLOC_001115	BnaA01g31580D|BnaA01g31580D	j	1.50023	0.001	0.001	0.001	0.001	0.001	3.11063	0.001	0.001	0.001	0.001	0.001	0.001	0.001	0.001	0.001	0.001	0.001
TCONS_00001353	XLOC_001115	BnaA01g31580D|BnaA01g31580D	j	2.29292	0.001	0.001	0.001	0.001	0.001	0.001	0.001	0.001	0.001	0.001	0.001	0.001	0.001	0.001	0.001	0.001	0.001
TCONS_00001354	XLOC_001115	BnaA01g31580D|BnaA01g31580D	e	1.96859	0.001	0.001	0.001	0.001	0.001	0.001	0.001	0.001	0.001	0.001	0.001	0.001	0.001	0.001	0.001	0.001	0.001
TCONS_00001355	XLOC_001118	BnaA01g31620D|BnaA01g31620D	=	7.64639	3.43764	35.8278	47.9728	14.17	0.001	9.6629	80.5966	0.001	0.001	0.001	3.78908	0.001	0.001	0.001	1.3038	0.001	3.96393
TCONS_00001356	XLOC_001119	BnaA01g31630D|BnaA01g31630D	i	17.0008	0.001	0.001	0.001	0.001	0.001	0.001	0.001	0.001	0.001	0.001	0.001	0.001	0.001	0.001	0.001	0.001	0.001
TCONS_00001357	XLOC_001119	BnaA01g31630D|BnaA01g31630D	.	26.1228	24.912	0.001	33.8984	16.5224	26.9617	31.621	92.0354	0.001	0.001	0.001	14.317	11.425	0.001	0.001	0.001	32.2172	0.001
TCONS_00001358	XLOC_001122	BnaA01g31780D|BnaA01g31780D	=	0.655078	4.9973	2.57639	0.001	2.13737	0.001	0.001	0.001	0.001	0.001	0.001	0.001	0.001	0.001	0.001	0.001	0.001	0.001
TCONS_00001359	XLOC_001123	BnaA01g31800D|BnaA01g31800D	.	1.64445	0.001	8.30691	9.31824	4.71319	0.001	0.001	0.001	0.001	0.001	0.001	0.001	0.001	0.001	0.001	0.001	0.001	0.001
TCONS_00001360	XLOC_001124	BnaA01g31810D|BnaA01g31810D	j	1.16239	0.001	0.001	0.001	0.001	0.001	0.001	0.001	0.001	0.001	0.001	0.001	0.001	0.001	0.001	0.001	0.001	0.001
TCONS_00001361	XLOC_001124	BnaA01g31810D|BnaA01g31810D	j	1.1892	0.001	0.001	0.001	0.001	0.001	0.001	0.001	0.001	0.001	0.001	0.001	0.001	0.001	0.001	0.001	0.001	0.001
TCONS_00001362	XLOC_001124	BnaA01g31810D|BnaA01g31810D	j	1.23244	0.001	0.001	0.001	0.001	0.001	0.001	0.001	0.001	0.001	0.001	0.001	0.001	0.001	0.001	0.001	0.001	0.001
TCONS_00001363	XLOC_001124	BnaA01g31810D|BnaA01g31810D	j	1.0877	0.001	0.001	0.001	0.001	0.001	0.001	0.001	0.001	0.001	0.001	0.001	0.001	0.001	0.001	0.001	0.001	0.001
TCONS_00001364	XLOC_001125	BnaA01g31860D|BnaA01g31860D	j	7.09596	0.001	0.001	0.001	0.001	0.001	0.001	0.001	0.001	0.001	0.001	0.001	0.001	0.001	0.001	0.001	0.001	0.001
TCONS_00001365	XLOC_001126	BnaA01g31880D|BnaA01g31880D	=	53.8603	61.4107	0.001	0.001	2.71993	239.436	23.3056	0.001	10.869	0.001	9.88488	0.001	0.001	0.001	10.6138	12.2051	4.02437	8.74169
TCONS_00001366	XLOC_001127	BnaA01g31890D|BnaA01g31890D	j	1.81913	0.001	0.001	0.001	3.18945	0.001	0.001	0.001	0.001	0.001	0.001	0.001	0.001	0.001	0.001	0.001	0.001	0.001
TCONS_00001367	XLOC_001127	BnaA01g31890D|BnaA01g31890D	j	11.6132	0.001	0.001	0.001	23.7584	0.001	0.001	40.8855	0.001	0.001	0.001	0.001	0.001	0.001	0.001	0.001	0.001	0.001
TCONS_00001368	XLOC_001130	BnaA01g31960D|BnaA01g31960D	j	0.445497	0.001	0.001	0.001	0.001	0.001	0.001	0.001	0.001	0.001	0.001	0.001	0.001	0.001	0.001	0.001	0.001	0.001
TCONS_00001369	XLOC_001130	BnaA01g31960D|BnaA01g31960D	j	0.445497	0.001	0.001	0.001	0.001	0.001	0.001	0.001	0.001	0.001	0.001	0.001	0.001	0.001	0.001	0.001	0.001	0.001
TCONS_00001370	XLOC_001130	BnaA01g31960D|BnaA01g31960D	j	1.11862	0.001	0.001	0.001	0.001	0.001	0.001	0.001	0.001	0.001	0.001	0.001	0.001	0.001	0.001	0.001	0.001	0.001
TCONS_00001371	XLOC_001132	BnaA01g31990D|BnaA01g31990D	o	0.494535	0.001	0.001	0.001	0.001	0.001	0.001	0.001	0.001	0.001	0.001	0.001	0.001	0.001	0.001	0.001	0.001	0.001
TCONS_00001372	XLOC_001132	BnaA01g31990D|BnaA01g31990D	j	0.774228	0.001	0.001	0.001	0.001	0.001	0.001	0.001	0.001	0.001	0.001	0.001	0.001	0.001	0.001	0.001	0.001	0.001
TCONS_00001373	XLOC_001132	BnaA01g32000D|BnaA01g32000D	j	13.975	9.63138	21.6431	23.8278	11.2225	0.001	39.1295	20.7649	0.001	6.62253	5.74969	27.0589	30.7792	0.001	6.05852	5.76178	0.001	2.93372
TCONS_00001374	XLOC_001133	BnaA01g32060D|BnaA01g32060D	.	9.66063	1.19644	0.001	0.001	6.9157	0.001	0.001	18.9961	0.001	0.001	0.001	0.001	0.001	0.001	0.001	0.001	15.8808	0.001
TCONS_00001375	XLOC_001134	BnaA01g32070D|BnaA01g32070D	=	3.77782	2.33049	3.42116	3.07577	2.47201	2.52248	1.75619	15.0734	28.2549	31.1972	24.3153	11.812	13.1346	23.4539	24.2381	24.7132	0.001	0.001
TCONS_00001376	XLOC_001135	BnaA01g32090D|BnaA01g32090D	=	7.96321	6.5312	11.0244	0.001	2.34743	38.3855	4.24723	0.001	103.109	123.529	113.366	214.398	217.196	117.8	141.711	144.97	67.5054	50.7258
TCONS_00001377	XLOC_001135	BnaA01g32090D|BnaA01g32090D	e	5.30254	0.709551	0.001	14.2901	0.82583	3.72583	0.001	0.001	0.001	0.001	0.001	0.001	0.001	0.001	0.001	0.001	0.001	13.9128
TCONS_00001378	XLOC_001136	BnaA01g32110D|BnaA01g32110D	j	4.54717	0.001	0.001	0.001	0.001	0.001	0.001	0.001	0.001	0.001	0.001	0.001	0.001	0.001	0.001	0.001	0.001	0.001
TCONS_00001379	XLOC_001136	BnaA01g32110D|BnaA01g32110D	c	3.77077	0.001	0.001	0.001	0.001	0.001	0.001	0.001	0.001	0.001	0.001	0.001	0.001	0.001	0.001	0.001	0.001	0.001
TCONS_00001380	XLOC_001137	BnaA01g32120D|BnaA01g32120D	j	5.6271	6.8122	3.4775	3.56704	1.64714	0.001	5.27696	0.001	44.1231	51.6258	36.6509	45.8667	62.7706	44.391	43.8202	40.4748	18.1742	21.0125
TCONS_00001381	XLOC_001138	BnaA01g32130D|BnaA01g32130D	=	3.47279	3.809	0.001	3.98316	2.77071	0.001	0.001	0.001	4.65742	2.69327	6.31535	0.001	0.001	3.89909	3.90286	3.64859	0.001	0.001
TCONS_00001382	XLOC_001140	BnaA01g32190D|BnaA01g32190D	e	7.5651	14.293	0.001	0.001	0.001	0.001	0.001	0.001	0.001	0.001	0.001	0.001	0.001	0.001	0.001	0.001	0.001	0.001
TCONS_00001383	XLOC_001141	BnaA01g32210D|BnaA01g32210D	.	17.5042	0.001	0.001	2.34719	4.23677	10.405	0.001	0.001	0.001	0.001	0.001	0.001	0.001	0.001	0.001	0.001	0.001	0.001
TCONS_00001384	XLOC_001143	BnaA01g32230D|BnaA01g32230D	=	3.82456	3.10527	0.001	0.001	2.29357	5.5255	4.11464	0.001	13.0762	16.133	15.7144	15.7322	13.9486	14.3934	16.3628	18.147	7.47748	8.08194
TCONS_00001385	XLOC_001144	BnaA01g32250D|BnaA01g32250D	=	1.32509	1.09209	3.16801	6.98917	2.29865	0.001	9.81227	34.4419	1.71741	1.49927	1.37244	0.495888	0.001	3.20451	2.7393	2.07048	1.52875	2.473
TCONS_00001386	XLOC_001146	BnaA01g32280D|BnaA01g32280D	c	6.73871	0.001	3.97554	0.001	0.770447	0.001	2.72518	0.001	0.001	8.17595	10.3816	11.1962	9.80204	0.001	11.4695	11.9737	0.001	6.59399
TCONS_00001387	XLOC_001147	BnaA01g32290D|BnaA01g32290D	j	8.02028	0.001	0.001	7.98362	0.001	0.001	0.001	0.001	0.001	0.001	9.18371	0.001	0.001	6.97718	0.001	0.001	0.001	0.001
TCONS_00001388	XLOC_001148	BnaA01g32300D|BnaA01g32300D	j	1.62821	0.001	0.001	0.001	0.001	0.001	0.001	0.001	0.001	0.001	0.001	0.001	0.001	0.001	0.001	0.001	0.001	0.001
TCONS_00001389	XLOC_001148	BnaA01g32300D|BnaA01g32300D	j	2.05981	0.001	0.001	0.001	0.001	0.001	0.001	0.001	0.001	0.001	0.001	0.001	0.001	0.001	0.001	0.001	0.001	0.001
TCONS_00001390	XLOC_001149	BnaA01g32370D|BnaA01g32370D	j	12.2344	0.001	0.001	0.001	0.001	0.001	0.001	0.001	0.001	0.001	0.001	0.001	0.001	0.001	0.001	0.001	0.001	0.001
TCONS_00001391	XLOC_001150	BnaA01g32380D|BnaA01g32380D	c	1.97653	1.8291	0.001	0.001	1.07663	3.77553	1.4604	0.001	0.001	0.001	0.001	0.001	0.001	0.001	0.001	0.001	0.001	0.001
TCONS_00001392	XLOC_001150	BnaA01g32380D|BnaA01g32380D	.	0.987258	1.79675	0.001	0.001	1.14509	2.73547	0.797037	0.001	1.72744	1.43483	2.23246	1.63632	0.001	1.41631	2.41762	1.66319	1.45764	1.90212
TCONS_00001393	XLOC_001152	BnaA01g32410D|BnaA01g32410D	=	1.79737	0.001	0.001	0.001	0.001	3.36506	0.001	0.001	0.001	0.001	0.001	0.001	0.001	0.001	0.001	0.001	0.001	0.001
TCONS_00001394	XLOC_001152	BnaA01g32410D|BnaA01g32410D	o	4.47384	0.001	0.001	0.001	0.001	0.001	0.001	0.001	0.001	0.001	0.001	0.001	0.001	0.001	0.001	0.001	0.001	0.001
TCONS_00001395	XLOC_001153	-	.	6.56478	0.001	0.001	13.35	0.001	0.001	7.5296	0.001	0.001	0.001	0.001	0.001	0.001	0.001	0.001	0.001	29.4261	13.7578
TCONS_00001396	XLOC_001154	BnaA01g32440D|BnaA01g32440D	j	1.70346	0.001	0.001	0.001	0.001	0.001	0.001	0.001	0.001	0.001	0.001	0.001	0.001	0.001	0.001	0.001	0.001	0.001
TCONS_00001397	XLOC_001155	BnaA01g32450D|BnaA01g32450D	j	9.58413	14.0953	7.43278	0.001	12.8672	7.60787	11.5764	0.001	0.001	15.1896	16.9102	9.98357	7.78421	0.001	14.6367	16.71	0.001	10.3789
TCONS_00001398	XLOC_001156	BnaA01g32460D|BnaA01g32460D	j	1.45927	0.001	0.001	0.001	0.001	0.001	0.001	0.001	0.001	0.001	0.001	0.001	0.001	0.001	0.001	0.001	0.001	0.001
TCONS_00001399	XLOC_001156	BnaA01g32460D|BnaA01g32460D	=	2.04807	3.48275	0.001	0.001	0.001	0.001	0.001	0.001	2.09175	0.001	0.63936	4.01021	4.84155	5.1773	1.65649	4.50431	0.001	0.001
TCONS_00001400	XLOC_001158	BnaA01g32500D|BnaA01g32500D	e	1.19679	0.001	0.001	0.001	0.001	0.001	0.001	0.001	0.001	0.001	0.001	0.001	0.001	0.001	0.001	0.001	0.001	0.001
TCONS_00001401	XLOC_001160	-	u	1.3153	0.001	0.001	0.001	0.001	0.001	0.001	0.001	0.001	0.001	0.001	0.001	0.001	0.001	0.001	0.001	0.001	0.001
TCONS_00001402	XLOC_001160	-	u	1.27517	0.001	0.001	0.001	0.001	0.001	0.001	0.001	0.001	0.001	0.001	0.001	0.001	0.001	0.001	0.001	0.001	0.001
TCONS_00001403	XLOC_001160	-	u	5.12323	0.001	0.001	0.001	0.001	0.001	0.001	0.001	0.001	0.001	0.001	0.001	0.001	0.001	0.001	0.001	0.001	0.001
TCONS_00001404	XLOC_001161	BnaA01g32540D|BnaA01g32540D	e	0.943055	0.001	8.6692	18.7156	4.65197	0.001	1.47754	0.001	0.001	0.001	0.001	0.001	0.001	0.001	0.001	0.001	0.001	0.001
TCONS_00001405	XLOC_001162	BnaA01g32600D|BnaA01g32600D	j	4.51942	8.31952	0.001	6.739	5.19548	0.001	0.001	0.001	27.3893	29.8653	25.7939	24.0148	32.5694	26.4055	27.3322	27.6794	12.7933	8.40852
TCONS_00001406	XLOC_001163	BnaA01g32660D|BnaA01g32660D	=	4.13146	35.1457	0.001	11.9909	0.001	0.001	12.8279	0.001	556.585	537.372	570.207	0.001	0.001	529.408	645.532	456.959	999.088	691.57
TCONS_00001407	XLOC_001163	BnaA01g32660D|BnaA01g32660D	j	7.32126	0.001	0.001	0.001	0.001	0.001	0.001	0.001	0.001	0.001	0.001	0.001	0.001	0.001	0.001	0.001	0.001	0.001
TCONS_00001408	XLOC_001163	BnaA01g32660D|BnaA01g32660D	j	6.9254	0.001	0.001	0.001	0.001	6.97546	0.001	0.001	0.001	0.001	0.001	0.001	0.001	0.001	0.001	0.001	0.001	0.001
TCONS_00001409	XLOC_001163	BnaA01g32660D|BnaA01g32660D	.	5.7211	0.001	0.001	0.001	22.8874	2.89327	0.001	46.7837	0.001	0.001	0.001	930.033	1020.47	0.001	0.001	0.001	0.001	0.001
TCONS_00001410	XLOC_001164	BnaA01g32670D|BnaA01g32670D	j	7.34481	0.001	0.001	0.001	0.001	0.001	0.001	0.001	0.001	0.001	0.001	0.001	0.001	0.001	0.001	0.001	0.001	0.001
TCONS_00001411	XLOC_001164	BnaA01g32670D|BnaA01g32670D	j	5.18159	0.001	0.001	0.001	0.001	0.001	0.001	0.001	0.001	0.001	0.001	0.001	0.001	0.001	0.001	0.001	0.001	0.001
TCONS_00001412	XLOC_001165	BnaA01g32680D|BnaA01g32680D	j	3.6209	0.001	0.001	0.001	0.001	0.001	0.001	0.001	13.2114	8.44778	9.88493	3.53358	0.001	6.72625	7.6628	9.42069	0.001	0.001
TCONS_00001413	XLOC_001166	BnaA01g32710D|BnaA01g32710D	j	0.586298	0.001	0.001	0.001	0.001	0.001	0.001	0.001	0.001	0.001	0.001	0.001	0.001	0.001	0.001	0.001	0.001	0.001
TCONS_00001414	XLOC_001166	BnaA01g32710D|BnaA01g32710D	j	4.44582	0.001	0.001	10.2819	0.001	0.001	0.001	0.001	0.001	0.001	0.001	0.001	0.001	0.001	0.001	0.001	0.001	0.001
TCONS_00001415	XLOC_001167	BnaA01g32740D|BnaA01g32740D	e	2.36112	0.001	9.24259	9.52855	6.79142	0.001	17.7854	19.9008	74.7869	0.001	68.54	21.8421	34.6738	77.9529	66.4471	35.2047	30.1754	17.2955
TCONS_00001416	XLOC_001168	BnaA01g32760D|BnaA01g32760D	j	1.58511	0.001	0.001	0.001	0.001	0.001	0.001	0.001	0.001	0.001	0.001	0.001	0.001	0.001	0.001	0.001	0.001	0.001
TCONS_00001417	XLOC_001168	BnaA01g32760D|BnaA01g32760D	j	0.53517	0.001	0.001	0.001	0.001	0.001	0.001	0.001	0.001	0.001	0.001	0.001	0.001	0.001	0.001	0.001	0.001	0.001
TCONS_00001418	XLOC_001168	BnaA01g32760D|BnaA01g32760D	j	0.770491	0.001	0.001	0.001	0.001	0.001	0.001	0.001	0.001	0.001	0.001	0.001	0.001	0.001	0.001	0.001	0.001	0.001
TCONS_00001419	XLOC_001168	BnaA01g32760D|BnaA01g32760D	j	0.376362	0.001	0.001	0.001	0.001	0.001	0.001	0.001	0.001	0.001	0.001	0.001	0.001	0.001	0.001	0.001	0.001	0.001
TCONS_00001420	XLOC_001169	BnaA01g32770D|BnaA01g32770D	j	1.46428	0.001	0.001	0.001	0.001	0.001	0.001	0.001	0.001	0.001	0.001	0.001	0.001	0.001	0.001	0.001	0.001	0.001
TCONS_00001421	XLOC_001169	BnaA01g32770D|BnaA01g32770D	j	2.39975	0.001	0.001	0.001	0.001	0.001	0.001	0.001	0.001	0.001	0.001	0.001	0.001	0.001	0.001	0.001	0.001	0.001
TCONS_00001422	XLOC_001169	BnaA01g32770D|BnaA01g32770D	j	2.64092	0.001	0.001	0.001	0.001	0.001	0.001	0.001	0.001	0.001	0.001	0.001	0.001	0.001	0.001	0.001	0.001	0.001
TCONS_00001423	XLOC_001170	BnaA01g32830D|BnaA01g32830D	j	5.87039	6.58501	0.001	0.001	0.001	0.001	0.001	0.001	0.001	6.10932	11.9035	2.82143	0.001	0.001	0.001	11.0805	0.001	0.001
TCONS_00001424	XLOC_001172	BnaA01g32900D|BnaA01g32900D	.	5.08882	5.55257	0.001	0.001	0.001	0.001	0.500681	0.001	15.4638	5.00564	4.99924	50.0242	65.54	16.0175	5.70426	4.89784	5.77635	5.4089
TCONS_00001425	XLOC_001175	-	.	9.86023	16.1639	0.001	0.001	5.88701	5.20775	2.56423	0.001	0.001	0.001	0.001	0.001	7.23276	8.80179	0.001	0.001	0.001	8.05251
TCONS_00001426	XLOC_001175	-	.	8.52896	16.1639	0.001	0.001	4.97466	3.50652	1.59039	0.001	0.001	0.001	0.001	0.001	5.58732	6.9177	0.001	0.001	0.001	7.16477
TCONS_00001427	XLOC_001175	-	.	12.4384	0.001	0.001	0.001	5.74158	7.89433	4.24472	0.001	0.001	35.199	0.001	0.001	9.82436	16.185	34.4573	0.001	0.001	0.001
TCONS_00001428	XLOC_001176	BnaA01g33050D|BnaA01g33050D	c	0.671745	0.783873	0.001	0.001	0.001	0.001	0.001	0.001	0.001	0.001	0.001	0.001	0.001	0.001	0.001	0.001	0.001	0.001
TCONS_00001429	XLOC_001179	BnaA01g33120D|BnaA01g33120D	j	0.898836	0.001	0.001	4.88716	0.001	0.001	0.001	0.001	1.76607	0.001	2.2163	0.001	0.001	0.001	0.001	0.001	0.001	1.4151
TCONS_00001430	XLOC_001181	BnaA01g33230D|BnaA01g33230D	o	23.4301	0.001	0.001	0.001	0.001	0.001	0.001	0.001	0.001	0.001	0.001	0.001	0.001	0.001	0.001	0.001	0.001	0.001
TCONS_00001431	XLOC_001181	BnaA01g33230D|BnaA01g33230D	.	47.4159	38.8925	0.001	21.085	0.001	0.001	0.001	0.001	0.001	0.001	0.001	0.001	0.001	0.001	0.001	0.001	0.001	0.001
TCONS_00001432	XLOC_001182	-	.	8.82649	2.81473	0.001	0.001	0.001	0.001	0.408586	0.001	0.001	0.001	0.001	0.001	0.001	0.001	0.001	0.842389	0.001	0.001
TCONS_00001433	XLOC_001182	-	.	3.44831	1.41664	0.001	0.001	0.001	0.001	0.001	0.001	0.001	0.001	0.001	0.001	0.001	0.001	0.001	0.001	0.001	0.001
TCONS_00001434	XLOC_001182	-	.	13.2636	2.44003	6.80606	0.001	5.31652	0.001	0.001	0.001	0.001	1.59552	0.001	0.001	0.001	0.001	0.001	0.001	0.001	0.001
TCONS_00001435	XLOC_001183	BnaA01g33350D|BnaA01g33350D	j	5.85892	0.001	0.001	0.001	0.001	0.001	0.001	0.001	0.001	0.001	0.001	0.001	0.001	0.001	0.001	0.001	0.001	9.1364
TCONS_00001436	XLOC_001183	BnaA01g33350D|BnaA01g33350D	c	29.0395	0.001	15.551	0.001	0.001	0.001	0.001	0.001	0.001	0.001	0.001	0.001	0.001	0.001	0.001	0.001	0.001	0.001
TCONS_00001437	XLOC_001183	BnaA01g33360D|BnaA01g33360D	=	2.89792	3.72497	0.001	0.001	0.001	8.77257	0.748188	0.001	1.67147	2.08094	1.47954	0.001	2.71178	1.81373	1.81393	2.09017	1.44751	3.45148
TCONS_00001438	XLOC_001184	BnaA01g33370D|BnaA01g33370D	j	1.48428	0.001	0.001	0.001	0.001	0.001	0.001	0.001	0.001	0.001	0.001	0.001	0.001	0.001	0.001	0.001	0.001	0.001
TCONS_00001439	XLOC_001188	-	.	10.5978	0.001	0.001	9.55463	10.1806	0.001	0.001	0.001	0.001	0.001	0.001	0.001	0.001	0.001	0.001	0.001	0.001	0.001
TCONS_00001440	XLOC_001189	BnaA01g33420D|BnaA01g33420D	=	11.1172	2.98483	15.5994	19.7321	0.001	3.74492	0.001	0.001	0.001	65.707	63.4413	0.001	11.8463	31.5822	42.0818	40.1322	11.9175	13.9831
TCONS_00001441	XLOC_001191	BnaA01g33530D|BnaA01g33530D	c	1.47974	1.20963	2.90837	4.24758	0.001	0.001	0.001	0.001	0.001	0.001	0.001	0.001	0.001	0.001	0.001	0.001	0.001	4.98514
TCONS_00001442	XLOC_001191	BnaA01g33530D|BnaA01g33530D	j	0.499502	0.001	0.001	0.001	0.001	0.001	0.001	0.001	0.001	0.001	0.001	0.001	0.001	0.001	0.001	0.001	0.001	0.001
TCONS_00001443	XLOC_001192	-	.	1.54692	0.001	5.42266	0.001	0.001	1.86174	0.001	0.001	0.001	0.001	0.001	0.001	0.001	0.001	0.001	0.001	0.001	0.001
TCONS_00001444	XLOC_001192	BnaA01g33540D|BnaA01g33540D	=	2.55944	2.3161	5.8172	2.96257	3.50474	0.001	7.0908	0.001	8.56095	7.27258	8.12934	4.68474	4.62084	8.72003	8.79121	9.35562	4.59034	4.84539
TCONS_00001445	XLOC_001193	BnaA01g33590D|BnaA01g33590D	=	2.824	2.24374	18.331	33.8456	13.1009	0.001	42.5374	23.8877	64.8313	80.1643	63.3213	21.9289	29.8527	59.5876	59.6964	56.9821	12.5522	43.9665
TCONS_00001446	XLOC_001194	BnaA01g33600D|BnaA01g33600D	j	1.09393	0.001	0.001	0.001	0.001	0.001	0.001	0.001	0.001	0.001	0.001	0.001	0.001	0.001	0.001	0.001	0.001	0.001
TCONS_00001447	XLOC_001194	BnaA01g33600D|BnaA01g33600D	=	4.15115	0.001	0.001	0.001	6.75832	0.001	16.5378	0.001	17.4041	16.1766	0.001	13.7254	10.7577	15.5824	0.001	19.5366	0.001	0.001
TCONS_00001448	XLOC_001195	BnaA01g33620D|BnaA01g33620D	j	1.71503	0.001	0.001	0.001	0.001	0.001	0.001	0.001	0.001	0.001	0.001	0.001	0.001	0.001	0.001	0.001	0.001	0.001
TCONS_00001449	XLOC_001195	BnaA01g33620D|BnaA01g33620D	j	0.3507	0.001	0.001	0.001	0.001	0.001	0.001	0.001	0.001	0.001	0.001	0.001	0.001	0.001	0.001	0.001	0.001	0.001
TCONS_00001450	XLOC_001195	BnaA01g33620D|BnaA01g33620D	o	10.2962	0.001	0.001	30.6137	0.001	0.001	0.001	0.001	0.001	0.001	0.001	0.001	0.001	0.001	0.001	0.001	0.001	0.001
TCONS_00001451	XLOC_001197	BnaA01g33640D|BnaA01g33640D	c	13.0119	24.8386	0.001	0.001	0.001	0.001	0.001	0.001	0.001	0.001	0.001	0.001	0.001	0.001	0.001	0.001	0.001	0.001
TCONS_00001452	XLOC_001197	BnaA01g33640D|BnaA01g33640D	j	4.35061	0.001	0.001	0.001	0.001	0.001	0.001	0.001	0.001	0.001	0.001	0.001	0.001	0.001	0.001	0.001	0.001	0.001
TCONS_00001453	XLOC_001197	BnaA01g33640D|BnaA01g33640D	j	6.86972	0.001	0.001	0.001	0.001	0.001	0.001	0.001	0.001	0.001	0.001	0.001	0.001	0.001	0.001	0.001	0.001	0.001
TCONS_00001454	XLOC_001197	BnaA01g33640D|BnaA01g33640D	j	28.0074	0.001	0.001	0.001	0.001	0.001	0.001	0.001	0.001	0.001	0.001	0.001	0.001	0.001	0.001	0.001	0.001	0.001
TCONS_00001455	XLOC_001198	BnaA01g33650D|BnaA01g33650D	=	13.1859	7.13577	5.51228	5.5113	2.16738	29.3792	6.57552	0.001	62.5847	80.3505	69.4411	206.757	336.969	62.3925	86.772	61.8047	121.625	42.7698
TCONS_00001456	XLOC_001200	BnaA01g33700D|BnaA01g33700D	.	2.62818	1.83089	8.63765	0.001	2.5726	0.001	4.20103	12.6341	13.5795	0.001	10.904	13.0401	17.6446	13.9284	11.3772	11.5453	4.67749	5.77099
TCONS_00001457	XLOC_001200	BnaA01g33700D|BnaA01g33700D	j	10.2562	0.001	0.001	0.001	0.001	0.001	0.001	0.001	0.001	0.001	0.001	0.001	0.001	0.001	0.001	0.001	0.001	0.001
TCONS_00001458	XLOC_001201	BnaA01g33710D|BnaA01g33710D	.	3.94656	1.98241	0.001	0.001	1.90983	0.001	0.001	0.001	0.001	0.001	0.001	0.001	0.001	0.001	3.46867	0.001	0.001	0.001
TCONS_00001459	XLOC_001201	BnaA01g33750D|BnaA01g33750D	o	2.67085	0.001	0.001	0.001	0.001	0.001	0.001	0.001	0.001	0.001	0.001	0.001	0.001	0.001	0.001	0.001	0.001	0.001
TCONS_00001460	XLOC_001201	BnaA01g33750D|BnaA01g33750D	o	2.67085	0.001	0.001	0.001	0.001	0.001	0.001	0.001	0.001	0.001	0.001	0.001	0.001	0.001	0.001	0.001	0.001	0.001
TCONS_00001461	XLOC_001201	BnaA01g33720D|BnaA01g33720D	j	2.89557	3.50884	0.001	5.1322	0.001	0.001	0.001	0.001	0.001	0.001	0.001	0.001	0.001	0.001	0.001	0.001	0.001	0.001
TCONS_00001462	XLOC_001203	BnaA01g33780D|BnaA01g33780D	o	9.65361	0.001	0.001	0.001	0.001	0.001	0.001	0.001	0.001	0.001	0.001	0.001	0.001	0.001	0.001	0.001	0.001	0.001
TCONS_00001463	XLOC_001201	BnaA01g33790D|BnaA01g33790D	.	14.0467	29.6043	4.20809	65.7635	0.001	0.001	0.001	0.001	0.001	0.001	0.001	0.001	0.001	0.001	0.001	0.001	0.001	0.001
TCONS_00001464	XLOC_001205	BnaA01g33830D|BnaA01g33830D	c	0.6518	0.001	0.001	6.06	0.001	0.001	0.001	0.001	0.001	0.001	0.001	0.001	0.001	0.001	0.001	0.001	0.001	0.001
TCONS_00001465	XLOC_001205	BnaA01g33830D|BnaA01g33830D	o	1.01328	0.001	0.001	0.001	0.001	0.001	0.001	0.001	0.001	0.001	0.001	0.001	0.001	0.001	0.001	0.001	0.001	0.001
TCONS_00001466	XLOC_001205	BnaA01g33830D|BnaA01g33830D	.	3.04426	2.04289	4.85858	6.39408	0.001	0.001	0.001	0.001	0.001	0.001	1.51482	0.001	0.001	0.001	0.001	0.001	0.001	0.001
TCONS_00001467	XLOC_001206	BnaA01g33860D|BnaA01g33860D	c	1.4269	0.001	0.001	0.001	0.001	0.001	0.001	0.001	0.001	0.001	0.001	0.001	0.001	0.001	0.001	0.001	0.001	0.001
TCONS_00001468	XLOC_001206	BnaA01g33860D|BnaA01g33860D	j	2.00666	0.001	0.001	0.001	0.001	0.001	0.001	0.001	0.001	0.001	0.001	0.001	0.001	0.001	0.001	0.001	0.001	0.001
TCONS_00001469	XLOC_001206	BnaA01g33860D|BnaA01g33860D	c	3.05454	1.69457	5.7602	0.001	0.001	0.001	0.001	0.001	0.001	0.001	0.001	0.001	2.33331	0.001	0.001	0.001	0.001	2.68283
TCONS_00001470	XLOC_001207	BnaA01g33870D|BnaA01g33870D	=	5.9046	0.001	7.80695	6.21931	0.001	16.9888	3.34971	0.001	25.7312	30.8087	34.6316	83.9628	108.286	21.8031	41.5293	31.4067	15.3429	11.0452
TCONS_00001471	XLOC_001208	BnaA01g33900D|BnaA01g33900D	c	1.55797	1.73274	2.87353	4.59396	0.001	0.001	0.001	0.001	0.001	0.001	0.001	0.001	1.86348	0.001	2.56581	0.001	0.001	0.001
TCONS_00001472	XLOC_001210	BnaA01g33990D|BnaA01g33990D	.	96.8358	70.8717	0.001	35.579	31.6088	0.001	36.6991	0.001	0.001	0.001	0.001	0.001	0.001	0.001	0.001	11.5874	0.001	0.001
TCONS_00001473	XLOC_001212	BnaA01g34070D|BnaA01g34070D	c	2.42116	0.001	0.001	0.001	2.60917	0.001	0.001	0.001	0.001	0.001	0.001	0.001	0.001	0.001	0.001	0.001	0.001	0.001
TCONS_00001474	XLOC_001212	BnaA01g34070D|BnaA01g34070D	c	1.34899	0.001	2.39854	0.001	0.001	0.001	0.001	0.001	0.001	0.001	0.001	0.001	0.001	0.001	0.001	0.001	0.001	0.001
TCONS_00001475	XLOC_001214	BnaA01g34310D|BnaA01g34310D	j	8.13091	6.27781	0.001	0.001	0.001	0.001	0.001	0.001	0.841401	0.001	1.66127	2.62723	2.66558	0.001	0.001	0.001	1.66641	0.001
TCONS_00001476	XLOC_001215	BnaA01g34330D|BnaA01g34330D	o	1.08358	0.001	0.001	0.001	0.001	0.001	0.001	0.001	0.001	0.001	0.001	0.001	0.001	0.001	0.001	0.001	0.001	0.001
TCONS_00001477	XLOC_001215	BnaA01g34330D|BnaA01g34330D	c	1.59589	0.001	0.001	0.001	0.001	0.001	0.001	0.001	0.001	0.001	0.001	0.001	0.001	0.001	0.001	0.001	0.001	0.001
TCONS_00001478	XLOC_001219	BnaA01g34470D|BnaA01g34470D	e	4.39113	0.001	0.001	0.001	0.001	0.001	0.001	0.001	0.001	0.001	0.001	0.001	0.001	0.001	0.001	0.001	0.001	0.001
TCONS_00001479	XLOC_001220	-	.	49.1754	122.404	674.605	453.947	142.191	86.3146	174.996	0.001	265.126	93.6162	82.4629	74.5618	155.368	200.152	402.887	71.0742	199.108	163.104
TCONS_00001480	XLOC_001222	BnaA01g00030D|BnaA01g00030D	j	5.60865	4.7281	7.54334	7.4799	6.97198	0.001	4.45673	0.001	0.001	0.001	0.001	0.001	0.001	0.001	0.001	0.001	0.001	0.001
TCONS_00001481	XLOC_001223	BnaA01g00050D|BnaA01g00050D	=	5.51633	2.55291	22.5562	40.2506	22.45	0.001	74.6226	23.5041	111.241	123.182	88.9043	37.0855	56.5764	72.0325	128.288	97.1496	37.9214	0.001
TCONS_00001482	XLOC_001224	BnaA01g00100D|BnaA01g00100D	=	4.49675	5.6323	7.41784	0.001	7.8944	0.001	6.24699	0.001	5.04801	11.9737	12.6468	5.59688	11.3628	11.1849	12.3092	8.41518	2.6976	0.001
TCONS_00001483	XLOC_001225	BnaA01g00120D|BnaA01g00120D	.	1.21258	0.001	0.001	0.001	0.001	0.001	5.40033	0.001	0.001	3.01598	0.001	0.001	0.001	0.001	0.001	3.39361	0.001	0.001
TCONS_00001484	XLOC_001229	BnaA01g00200D|BnaA01g00200D	.	7.61828	3.94307	0.001	0.001	0.001	7.31898	10.7822	20.8216	0.001	0.001	0.001	0.001	0.001	0.001	0.001	0.001	0.001	0.001
TCONS_00001485	XLOC_001229	BnaA01g00200D|BnaA01g00200D	=	5.70521	7.41807	10.6455	10.4435	11.4784	0.001	2.59849	0.001	22.9711	26.8797	25.9726	17.5948	19.0244	24.1962	23.0478	21.6753	13.5419	16.0978
TCONS_00001486	XLOC_001230	BnaA01g00270D|BnaA01g00270D	j	1.19426	0.001	0.001	6.45237	0.001	0.001	0.001	0.001	0.001	0.001	0.001	0.001	0.001	0.001	0.001	0.001	0.001	0.001
TCONS_00001487	XLOC_001231	BnaA01g00280D|BnaA01g00280D	=	2.9931	2.65432	16.9619	15.6297	16.8604	0.001	18.6679	22.0949	5.135	7.15548	8.14171	3.15142	1.63393	8.07513	7.01651	6.26308	0.001	5.32695
TCONS_00001488	XLOC_001233	BnaA01g00310D|BnaA01g00310D	=	6.64962	5.85362	0.001	5.68552	2.19814	4.67472	1.18874	0.001	4.88382	2.73755	3.44268	3.24703	5.0641	3.47725	3.38308	3.091	2.68776	5.96631
TCONS_00001489	XLOC_001234	BnaA01g00320D|BnaA01g00320D	j	7.31623	5.59607	6.42656	5.5702	7.21848	0.001	0.001	0.001	4.64784	5.13921	3.65286	3.57696	3.98418	0.001	0.001	6.39019	0.001	0.001
TCONS_00001490	XLOC_001236	BnaA01g00380D|BnaA01g00380D	=	4.75434	0.001	0.001	21.425	24.7602	0.001	41.124	0.001	15.0385	11.3803	15.5688	2.59998	2.28133	11.687	13.6717	12.0888	0.001	7.52309
TCONS_00001491	XLOC_001237	BnaA01g00390D|BnaA01g00390D	j	26.9703	0.001	0.001	28.904	53.9732	0.001	0.001	0.001	0.001	0.001	0.001	0.001	0.001	0.001	0.001	0.001	0.001	0.001
TCONS_00001492	XLOC_001238	BnaA01g00410D|BnaA01g00410D	=	19.1145	4.44901	0.001	0.001	1.31543	0.001	0.001	0.001	26.5145	23.5452	27.4497	53.4616	35.091	24.6117	27.3325	21.2591	32.5848	23.5356
TCONS_00001493	XLOC_001239	BnaA01g00500D|BnaA01g00500D	=	2.85691	0.001	0.001	0.001	0.001	0.001	0.001	0.001	1.45157	0.001	0.001	0.001	0.001	0.001	0.001	0.919672	0.001	0.001
TCONS_00001494	XLOC_001240	BnaA01g00510D|BnaA01g00510D	j	1.51761	0.001	0.001	0.001	2.83724	0.001	1.71942	0.001	8.98466	8.42496	7.58749	4.49856	4.61771	6.97731	8.08458	5.86145	4.5677	17.9443
TCONS_00001495	XLOC_001242	BnaA01g00570D|BnaA01g00570D	j	1.06088	2.27146	0.001	0.001	2.56315	0.001	1.0933	0.001	15.9831	0.001	0.001	0.517036	0.001	0.001	0.001	1.37259	0.001	0.001
TCONS_00001496	XLOC_001243	BnaA01g00580D|BnaA01g00580D	=	3.1422	3.65659	0.001	0.001	0.001	2.60736	0.001	0.001	0.001	0.001	0.001	4.6582	4.18227	0.001	0.001	0.704263	1.97829	0.001
TCONS_00001497	XLOC_001244	BnaA01g00610D|BnaA01g00610D	.	15.0182	4.81664	47.5725	20.3455	0.001	6.07447	0.001	0.001	0.001	0.001	0.001	0.001	0.001	0.001	0.001	0.001	0.001	0.001
TCONS_00001498	XLOC_001244	BnaA01g00610D|BnaA01g00610D	j	8.48892	4.385	39.5932	27.8722	13.4199	4.2218	0.001	9.10681	0.001	0.001	0.001	0.001	0.001	0.001	0.001	0.001	0.001	0.001
TCONS_00001499	XLOC_001247	BnaA01g00690D|BnaA01g00690D	=	20.4202	37.156	0.001	0.001	0.001	0.001	0.001	0.001	0.001	0.001	0.001	4.54116	0.001	0.001	0.001	0.001	0.001	0.001
TCONS_00001500	XLOC_001248	BnaA01g00700D|BnaA01g00700D	o	0.524314	0.001	0.001	0.001	0.001	0.001	0.001	0.001	0.001	0.001	0.001	0.001	0.001	0.001	0.001	0.001	0.001	0.001
TCONS_00001501	XLOC_001248	BnaA01g00700D|BnaA01g00700D	.	2.07185	3.64508	2.98621	8.38387	2.98803	0.001	1.67733	0.001	9.86585	6.70894	9.52481	0.001	3.67253	0.001	6.77151	0.001	7.97244	10.7519
TCONS_00001502	XLOC_001249	BnaA01g00740D|BnaA01g00740D	=	3.28224	3.49491	0.001	0.001	0.001	10.0971	0.001	0.001	0.001	0.001	0.001	0.001	0.001	3.11677	0.001	0.883769	0.001	0.001
TCONS_00001503	XLOC_001246	BnaA01g00760D|BnaA01g00760D	.	2.53041	0.001	0.001	7.352	0.001	0.001	0.001	0.001	0.001	0.001	0.001	0.001	0.001	0.001	0.001	0.001	0.001	0.001
TCONS_00001504	XLOC_001246	BnaA01g00760D|BnaA01g00760D	j	1.30525	0.001	0.001	0.001	2.96417	0.001	0.001	0.001	0.001	0.001	0.001	0.001	0.001	0.001	0.001	0.001	0.001	0.001
TCONS_00001505	XLOC_001250	BnaA01g00770D|BnaA01g00770D	j	6.30504	0.001	0.001	0.001	0.001	0.001	0.001	0.001	0.001	0.001	0.001	0.001	0.001	0.001	0.001	0.001	0.001	0.001
TCONS_00001506	XLOC_001250	BnaA01g00770D|BnaA01g00770D	j	7.33081	0.001	0.001	0.001	0.001	0.001	0.001	0.001	0.001	0.001	0.001	0.001	0.001	0.001	0.001	0.001	0.001	0.001
TCONS_00001507	XLOC_001252	BnaA01g00870D|BnaA01g00870D	c	1.66151	2.23079	0.001	0.001	0.001	0.001	0.001	0.001	0.001	0.001	0.001	0.001	0.001	0.001	0.001	0.001	0.001	0.001
TCONS_00001508	XLOC_001253	BnaA01g00880D|BnaA01g00880D	c	3.70091	2.28846	0.001	0.001	0.001	0.001	6.78535	0.001	5.64794	5.25956	0.001	0.001	0.001	0.001	8.41668	0.001	0.001	0.001
TCONS_00001509	XLOC_001253	BnaA01g00880D|BnaA01g00880D	o	1.51675	0.001	0.001	0.001	0.001	0.001	4.89902	0.001	0.001	0.001	0.001	0.001	0.001	0.001	0.001	0.001	0.001	0.001
TCONS_00001510	XLOC_001254	BnaA01g00900D|BnaA01g00900D	=	27.6213	51.9924	2.97823	1.97325	2.99464	4.93493	2.87855	0.001	10.6245	19.7946	24.1838	93.1303	90.7098	26.1137	33.9537	23.1011	18.5979	22.536
TCONS_00001511	XLOC_001255	BnaA01g00930D|BnaA01g00930D	=	13.7268	12.5715	62.7958	45.7327	50.0099	0.001	0.001	66.3121	0.001	26.1395	23.4426	4.12135	8.95581	17.769	18.3282	20.2285	8.01578	0.001
TCONS_00001512	XLOC_001256	BnaA01g00980D|BnaA01g00980D	j	1.93508	2.22402	7.7028	8.42319	9.71695	0.001	7.6016	0.001	0.001	0.001	0.001	0.001	0.001	0.001	0.001	0.001	0.001	0.001
TCONS_00001513	XLOC_001256	BnaA01g00980D|BnaA01g00980D	e	0.956133	1.08628	0.001	0.001	0.001	0.001	0.001	0.001	0.001	0.001	0.001	0.001	0.001	0.001	0.001	0.001	0.001	0.001
TCONS_00001514	XLOC_001257	BnaA01g01010D|BnaA01g01010D	.	4.38495	0.001	0.001	0.001	0.001	0.001	0.678727	0.001	0.001	0.001	0.001	0.001	0.001	0.001	0.001	0.001	0.001	0.001
TCONS_00001515	XLOC_001257	BnaA01g01010D|BnaA01g01010D	=	5.75318	8.24961	0.001	0.001	1.16644	26.5474	0.001	0.001	0.001	0.001	0.001	0.001	2.25949	0.001	0.001	0.001	0.001	0.001
TCONS_00001516	XLOC_001258	BnaA01g01020D|BnaA01g01020D	=	9.62106	5.71531	30.3957	19.2169	17.9891	2.34151	24.965	22.8677	21.9371	27.4488	20.7665	16.7374	17.8974	30.3246	28.7445	24.8404	13.0371	10.5514
TCONS_00001517	XLOC_001259	BnaA01g01030D|BnaA01g01030D	c	1.14158	0.001	0.001	0.001	0.001	0.001	0.001	0.001	0.001	0.001	0.001	0.001	0.001	0.001	0.001	0.001	0.001	0.001
TCONS_00001518	XLOC_001260	BnaA01g01070D|BnaA01g01070D	j	17.8908	0.001	0.001	0.001	0.001	0.001	0.001	0.001	0.001	0.001	0.001	0.001	0.001	0.001	0.001	0.001	0.001	0.001
TCONS_00001519	XLOC_001260	BnaA01g01070D|BnaA01g01070D	j	8.6805	0.001	0.001	0.001	3.52336	0.001	0.001	0.001	0.001	0.001	0.001	0.001	0.001	0.001	0.001	0.001	0.001	0.001
TCONS_00001520	XLOC_001260	BnaA01g01070D|BnaA01g01070D	.	7.03353	0.001	0.001	0.001	7.88211	0.001	0.001	0.001	0.001	0.001	1.15809	3.32853	0.001	0.001	4.6403	0.001	0.001	0.001
TCONS_00001521	XLOC_001260	BnaA01g01070D|BnaA01g01070D	j	1.13501	0.001	0.001	0.001	0.001	0.001	0.001	0.001	0.001	0.001	0.001	0.001	0.001	0.001	0.001	0.001	0.001	0.001
TCONS_00001522	XLOC_001261	BnaA01g01080D|BnaA01g01080D	=	6.70205	10.4543	4.14544	2.91388	2.81937	0.001	0.001	0.001	12.3219	12.9684	12.5949	12.3029	14.7408	12.9284	14.8184	13.0378	0.001	0.001
TCONS_00001523	XLOC_001262	BnaA01g01120D|BnaA01g01120D	c	1.53204	0.001	0.001	0.001	0.001	0.001	0.001	0.001	0.001	0.001	0.001	0.001	0.001	0.001	0.001	0.001	0.001	0.001
TCONS_00001524	XLOC_001262	BnaA01g01120D|BnaA01g01120D	c	11.9376	0.001	0.001	0.001	0.001	0.001	0.001	0.001	0.001	0.001	0.001	0.001	0.001	0.001	0.001	0.001	0.001	0.001
TCONS_00001525	XLOC_001263	-	u	9.36037	0.001	0.001	0.001	0.001	0.001	0.001	0.001	0.001	0.001	0.001	0.001	0.001	0.001	0.001	0.001	0.001	0.001
TCONS_00001526	XLOC_001263	-	u	16.4396	0.001	0.001	0.001	0.001	0.001	0.001	0.001	0.001	0.001	0.001	0.001	0.001	0.001	0.001	0.001	0.001	0.001
TCONS_00001527	XLOC_001264	BnaA01g01240D|BnaA01g01240D	c	1.67015	0.001	0.001	0.001	0.001	0.001	0.001	0.001	0.001	0.001	0.001	0.001	0.001	0.001	0.001	0.001	0.001	0.001
TCONS_00001528	XLOC_001265	BnaA01g01300D|BnaA01g01300D	c	6.00322	0.001	0.001	9.49437	0.001	0.001	0.001	0.001	0.001	0.001	0.001	0.001	0.001	0.001	0.001	0.001	0.001	0.001
TCONS_00001529	XLOC_001265	BnaA01g01300D|BnaA01g01300D	j	3.80336	0.001	0.001	0.001	0.001	0.001	0.001	0.001	0.001	0.001	0.001	0.001	0.001	0.001	0.001	0.001	0.001	0.001
TCONS_00001530	XLOC_001266	BnaA01g01360D|BnaA01g01360D	.	1.68151	0.001	2.25558	0.001	0.001	0.001	0.001	0.001	2.84731	2.35908	2.60676	0.001	0.001	0.001	0.001	1.52897	0.001	0.001
TCONS_00001531	XLOC_001267	BnaA01g01410D|BnaA01g01410D	j	1.1222	0.001	0.001	0.001	0.001	3.47729	0.001	0.001	0.001	0.001	0.001	0.001	0.001	0.001	0.001	0.001	0.001	0.001
TCONS_00001532	XLOC_001267	BnaA01g01410D|BnaA01g01410D	j	5.85578	0.001	0.001	0.001	6.61957	0.001	0.001	0.001	0.001	0.001	7.70216	0.001	0.001	0.001	0.001	0.001	0.001	0.001
TCONS_00001533	XLOC_001268	BnaA01g01420D|BnaA01g01420D	j	0.814997	0.001	0.001	0.001	0.001	0.001	0.001	0.001	0.001	0.001	0.001	0.001	0.001	0.001	0.001	0.001	0.001	0.001
TCONS_00001534	XLOC_001268	BnaA01g01420D|BnaA01g01420D	j	5.26533	0.001	22.4103	0.001	30.5494	0.001	28.4139	0.001	0.001	0.001	0.001	0.001	0.001	0.001	0.001	0.001	0.001	0.001
TCONS_00001535	XLOC_001269	BnaA01g01450D|BnaA01g01450D	.	1.04175	0.885779	0.001	0.001	0.001	0.001	0.001	0.001	0.001	0.001	0.001	0.001	0.001	0.001	1.75039	0.001	0.001	1.28966
TCONS_00001536	XLOC_001270	BnaA01g01470D|BnaA01g01470D	=	39.8842	43.6209	17.0298	4.63909	5.30896	43.2736	7.81041	14.9463	80.1617	96.7663	101.504	409.646	589.426	97.9929	142.151	93.0888	198.713	90.1412
TCONS_00001537	XLOC_001272	BnaA01g01500D|BnaA01g01500D	j	6.58192	0.001	6.35186	0.001	9.28717	0.001	0.001	0.001	3.32927	10.4108	14.1497	4.8035	0.001	9.19895	11.5555	11.0168	0.001	0.001
TCONS_00001538	XLOC_001275	BnaA01g01580D|BnaA01g01580D	.	2.31054	0.001	7.2786	0.001	0.001	0.001	5.82193	0.001	6.94935	5.0318	5.22098	3.65952	3.73742	4.26525	4.9972	3.53377	0.001	0.001
TCONS_00001539	XLOC_001276	BnaA01g01600D|BnaA01g01600D	o	1.26081	0.001	0.001	0.001	0.001	0.001	0.001	0.001	0.001	0.001	0.001	0.001	0.001	0.001	0.001	0.001	0.001	0.001
TCONS_00001540	XLOC_001276	BnaA01g01600D|BnaA01g01600D	c	2.93674	0.001	0.001	0.001	0.001	0.001	0.001	0.001	0.001	0.001	0.001	0.001	2.9502	0.001	0.001	0.001	0.001	0.001
TCONS_00001541	XLOC_001276	BnaA01g01600D|BnaA01g01600D	j	1.18618	0.001	0.001	0.001	0.001	0.001	0.001	0.001	0.001	0.001	0.001	0.001	0.001	0.001	0.001	0.001	0.001	0.001
TCONS_00001542	XLOC_001277	BnaA01g01620D|BnaA01g01620D	o	1.24191	0.001	0.001	0.001	0.001	0.001	0.001	0.001	0.001	0.001	0.001	0.001	0.001	0.001	0.001	0.001	0.001	0.001
TCONS_00001543	XLOC_001277	BnaA01g01620D|BnaA01g01620D	o	1.21369	0.001	0.001	0.001	0.001	0.001	0.001	0.001	0.001	0.001	0.001	0.001	0.001	0.001	0.001	0.001	0.001	0.001
TCONS_00001544	XLOC_001277	BnaA01g01620D|BnaA01g01620D	.	1.96789	6.97114	0.001	5.60899	0.001	0.001	0.001	0.001	0.001	0.001	0.001	0.001	0.001	0.001	0.001	0.001	0.001	0.001
TCONS_00001545	XLOC_001277	BnaA01g01620D|BnaA01g01620D	=	2.78355	5.80659	0.001	0.001	0.592368	13.5594	0.001	0.001	9.50863	6.87892	0.001	0.001	7.0669	6.96054	4.23916	0.001	5.04975	4.29396
TCONS_00001546	XLOC_001278	-	.	3.00905	1.91682	0.001	0.001	1.9481	0.001	0.001	0.001	0.001	0.001	0.001	0.001	0.001	0.001	0.001	0.001	0.001	0.001
TCONS_00001547	XLOC_001278	-	.	6.86964	2.46217	0.001	0.001	2.01835	0.001	0.001	0.001	0.001	0.001	0.001	0.001	0.001	0.001	0.001	0.001	0.001	0.001
TCONS_00001548	XLOC_001280	BnaA01g01650D|BnaA01g01650D	j	20.4152	8.16506	0.001	11.7795	0.001	5.56653	5.22838	0.001	0.001	0.001	0.001	0.001	0.001	0.001	0.001	0.001	0.001	0.001
TCONS_00001549	XLOC_001280	BnaA01g01650D|BnaA01g01650D	=	4.76255	6.65601	5.47812	0.001	4.18734	0.001	5.23643	0.001	7.48105	5.84894	7.69725	5.99926	5.85568	8.5966	6.59408	8.39007	8.25335	0.001
TCONS_00001550	XLOC_001281	BnaA01g01660D|BnaA01g01660D	j	1.19398	0.001	0.001	0.001	0.001	0.001	0.001	0.001	0.001	0.001	0.001	0.001	0.001	0.001	0.001	0.001	0.001	0.001
TCONS_00001551	XLOC_001282	BnaA01g01680D|BnaA01g01680D	c	4.66567	0.001	2.63543	0.001	1.11391	7.73123	3.31418	0.001	0.001	0.001	0.001	0.001	0.001	0.001	0.001	0.001	0.001	6.13674
TCONS_00001552	XLOC_001282	BnaA01g01680D|BnaA01g01680D	j	6.68508	0.001	0.001	0.001	0.001	0.001	0.001	0.001	0.001	0.001	0.001	0.001	0.001	0.001	0.001	0.001	0.001	0.001
TCONS_00001553	XLOC_001282	BnaA01g01680D|BnaA01g01680D	c	44.2649	0.001	0.001	0.001	0.001	0.001	0.001	0.001	0.001	0.001	0.001	0.001	0.001	0.001	0.001	0.001	0.001	0.001
TCONS_00001554	XLOC_001283	BnaA01g01690D|BnaA01g01690D	=	5.70709	3.93092	6.50405	12.1576	6.27213	1.48308	5.75635	0.001	5.3276	4.60074	3.91207	1.34814	2.97422	4.28502	0.001	3.80082	0.001	0.001
TCONS_00001555	XLOC_001285	BnaA01g01780D|BnaA01g01780D	j	14.9848	0.001	0.001	0.001	3.85558	2.96016	0.001	0.001	0.001	0.001	0.001	0.001	0.001	0.001	0.001	0.001	0.001	0.001
TCONS_00001556	XLOC_001285	BnaA01g01780D|BnaA01g01780D	=	17.6116	0.001	188.834	0.001	2.20854	0.001	5.33142	22.3269	1.86716	0.001	0.001	0.001	0.001	0.001	0.001	0.001	0.001	0.001
TCONS_00001557	XLOC_001287	BnaA01g01870D|BnaA01g01870D	.	9.19047	0.001	0.001	0.001	1.79572	9.67223	0.858467	0.001	0.001	1.28623	0.001	0.001	0.001	0.001	0.001	0.001	0.001	0.001
TCONS_00001558	XLOC_001289	BnaA01g01920D|BnaA01g01920D	c	1.83283	0.001	0.001	0.001	0.001	0.001	0.001	0.001	0.001	0.001	0.001	0.001	0.001	0.001	0.001	0.001	0.001	0.001
TCONS_00001559	XLOC_001290	BnaA01g01950D|BnaA01g01950D	o	0.378794	0.001	0.001	0.001	0.001	0.001	0.001	0.001	0.001	0.001	0.001	0.001	0.001	0.001	0.001	0.001	0.742363	0.001
TCONS_00001560	XLOC_001290	BnaA01g01950D|BnaA01g01950D	o	0.748055	0.001	0.001	0.001	0.001	0.001	0.001	0.001	0.001	0.001	0.001	0.001	0.001	0.001	0.001	0.001	0.001	0.001
TCONS_00001561	XLOC_001290	BnaA01g01950D|BnaA01g01950D	j	0.378794	0.001	0.001	0.001	0.928046	0.001	0.584627	0.001	0.001	0.001	0.001	0.001	3.22176	0.001	0.001	0.001	1.72237	0.001
TCONS_00001562	XLOC_001291	BnaA01g01970D|BnaA01g01970D	=	10.3805	10.1474	11.9083	15.0576	16.054	12.0368	12.1652	0.001	4.02551	2.90973	4.74179	5.73445	4.28712	0.001	3.46558	7.10767	3.60107	0.001
TCONS_00001563	XLOC_001292	BnaA01g01980D|BnaA01g01980D	j	33.9437	3.90965	94.1035	131.653	0.001	13.2828	95.3962	0.001	13.6245	9.93248	8.71949	9.5488	38.7172	11.4619	16.4737	10.0904	0.001	0.001
TCONS_00001564	XLOC_001292	BnaA01g01980D|BnaA01g01980D	j	3.66665	27.4009	0.001	0.001	19.5765	0.001	0.001	0.001	13.2277	0.001	12.0071	6.86473	0.001	11.0338	17.1106	6.98835	9.19826	22.1711
TCONS_00001565	XLOC_001293	BnaA01g02020D|BnaA01g02020D	j	1.28114	0.001	0.001	0.001	0.001	0.001	0.001	0.001	0.001	0.001	0.001	0.001	0.001	0.001	0.001	0.001	0.001	0.001
TCONS_00001566	XLOC_001294	BnaA01g02040D|BnaA01g02040D	j	15.1079	7.9028	0.001	0.001	0.001	0.001	0.001	0.001	0.001	0.001	0.001	0.001	0.001	0.001	0.001	0.001	0.001	0.001
TCONS_00001567	XLOC_001294	BnaA01g02040D|BnaA01g02040D	.	1.50463	0.001	0.001	0.001	0.001	4.00068	0.001	0.001	0.001	0.001	0.001	0.001	0.001	1.88591	0.001	0.001	0.843794	0.001
TCONS_00001568	XLOC_001295	BnaA01g02070D|BnaA01g02070D	c	1.83406	0.001	0.001	0.001	0.001	0.001	0.001	0.001	0.001	0.001	0.001	0.001	0.001	0.001	0.001	0.001	0.001	0.001
TCONS_00001569	XLOC_001296	BnaA01g02090D|BnaA01g02090D	=	94.8252	94.4618	68.0598	69.0168	50.082	40.9207	47.5479	0.001	0.001	51.3816	0.001	32.6623	23.0156	65.5276	80.7911	91.5571	0.001	0.001
TCONS_00001570	XLOC_001297	BnaA01g02110D|BnaA01g02110D	=	1.16369	0.001	5.28789	0.001	4.53433	0.001	6.57621	0.001	0.001	10.9715	12.8917	2.47973	3.3265	8.06546	0.001	12.634	0.001	0.001
TCONS_00001571	XLOC_001297	BnaA01g02110D|BnaA01g02110D	.	1.91876	4.91129	0.001	9.55595	3.56506	0.001	0.001	0.001	0.001	0.001	0.001	0.001	0.001	0.001	0.001	0.001	0.001	0.001
TCONS_00001572	XLOC_001297	BnaA01g02120D|BnaA01g02120D	c	0.720209	0.001	4.74432	0.001	2.97412	0.001	2.00371	0.001	0.001	11.2014	11.5863	1.55866	2.8153	0.001	0.001	0.001	0.001	0.001
TCONS_00001573	XLOC_001298	BnaA01g02170D|BnaA01g02170D	e	68.3965	0.001	30.401	0.001	34.4862	0.001	0.001	0.001	0.001	0.001	0.001	0.001	0.001	0.001	0.001	0.001	0.001	0.001
TCONS_00001574	XLOC_001298	BnaA01g02170D|BnaA01g02170D	j	2.4947	0.001	0.001	0.001	0.001	0.001	0.001	0.001	0.001	0.001	0.001	0.001	0.001	0.001	0.001	0.001	0.001	0.001
TCONS_00001575	XLOC_001298	BnaA01g02170D|BnaA01g02170D	=	5.59045	8.05252	6.92472	0.001	0.001	0.001	0.001	0.001	14.1987	13.2074	12.2564	24.6469	8.31061	15.282	11.122	15.6355	0.001	0.001
TCONS_00001576	XLOC_001301	BnaA01g02220D|BnaA01g02220D	j	2.62066	0.001	0.001	0.001	0.001	0.001	0.001	0.001	8.25024	0.001	0.001	0.001	0.001	0.001	0.001	0.001	0.001	0.001
TCONS_00001577	XLOC_001303	BnaA01g02260D|BnaA01g02260D	j	1.08438	1.15965	0.001	0.001	0.001	0.001	0.001	0.001	0.001	0.001	0.001	0.001	0.001	0.001	0.001	0.001	0.001	0.001
TCONS_00001578	XLOC_001303	BnaA01g02260D|BnaA01g02260D	=	6.4682	4.61296	3.73426	0.001	4.53084	4.13737	0.001	0.001	10.7666	0.001	12.4755	0.001	0.001	0.001	8.19934	13.8764	6.23484	8.25857
TCONS_00001579	XLOC_001304	BnaA01g02290D|BnaA01g02290D	c	7.13551	0.001	2.16788	0.001	3.19705	0.001	1.79333	0.001	0.001	0.001	0.001	0.001	2.03841	0.001	0.001	0.001	0.001	0.001
TCONS_00001580	XLOC_001305	BnaA01g02340D|BnaA01g02340D	=	15.7175	15.6805	12.1297	10.4556	14.9997	7.84206	8.46916	25.743	250.197	253.377	0.001	395.465	710.28	233.956	206.584	219.553	261.103	190.13
TCONS_00001581	XLOC_001307	BnaA01g02470D|BnaA01g02470D	j	5.07722	6.12057	5.57129	6.20821	5.80599	0.001	2.72777	0.001	0.001	11.8614	10.483	29.7336	22.0979	8.85137	8.52866	12.3581	14.8637	7.88471
TCONS_00001582	XLOC_001308	BnaA01g02480D|BnaA01g02480D	=	2.54297	2.79388	0.001	0.001	3.51609	0.001	0.001	0.001	1.90397	3.80665	4.56136	2.82485	1.22654	3.42824	6.57888	4.53754	3.90854	2.0192
TCONS_00001583	XLOC_001309	BnaA01g02490D|BnaA01g02490D	=	27.8732	29.3517	18.1821	15.6871	8.11604	31.6603	14.1608	0.001	32.1828	39.953	44.8336	0.001	133.839	0.001	0.001	40.3446	59.3974	0.001
TCONS_00001584	XLOC_001311	BnaA01g02520D|BnaA01g02520D	j	2.34786	0.001	0.001	0.001	0.964801	0.001	0.001	0.001	1.12952	0.001	0.001	0.001	0.001	0.001	0.001	0.001	0.001	0.001
TCONS_00001585	XLOC_001313	BnaA01g02570D|BnaA01g02570D	=	34.676	42.0205	11.9069	7.35065	20.2154	39.1045	7.47189	28.078	252.739	217.656	189.336	139.289	173.709	134.641	167.971	186.818	132.346	156.25
TCONS_00001586	XLOC_001314	BnaA01g02580D|BnaA01g02580D	j	0.795053	0.001	0.001	0.001	0.001	0.001	0.001	0.001	0.001	0.001	0.001	0.001	0.001	0.001	0.001	0.001	0.001	0.001
TCONS_00001587	XLOC_001315	BnaA01g02600D|BnaA01g02600D	=	8.94388	4.54651	11.5223	3.826	45.5431	0.001	21.4934	24.6988	4.01198	5.5642	3.92112	1.30474	2.70926	5.48224	2.87358	4.76111	2.81756	4.67763
TCONS_00001588	XLOC_001316	BnaA01g02610D|BnaA01g02610D	j	1.19599	0.001	0.001	0.001	0.001	0.001	0.001	0.001	1.76467	0.001	0.001	0.001	0.001	0.001	0.001	0.001	0.001	0.001
TCONS_00001589	XLOC_001317	BnaA01g02620D|BnaA01g02620D	j	7.37134	4.68206	10.71	39.1664	23.4834	0.001	10.4496	0.001	8.59707	5.4157	0.001	0.947351	0.001	4.97774	4.40695	3.79827	4.26222	0.001
TCONS_00001590	XLOC_001318	BnaA01g02670D|BnaA01g02670D	=	25.1244	27.1112	0.001	0.001	0.001	0.001	0.001	0.001	23.1807	16.4417	23.4325	12.7611	9.28133	22.3432	25.5279	24.1806	0.001	0.001
TCONS_00001591	XLOC_001319	BnaA01g02690D|BnaA01g02690D	j	4.15063	0.001	7.34506	0.001	0.001	0.001	0.001	9.44848	0.001	0.001	0.001	0.001	0.001	0.001	0.001	0.001	0.001	0.001
TCONS_00001592	XLOC_001319	BnaA01g02690D|BnaA01g02690D	c	2.4065	0.001	0.001	0.001	0.001	0.001	0.001	0.001	0.001	0.001	0.001	0.001	0.001	0.001	0.001	0.001	0.001	0.001
TCONS_00001593	XLOC_001321	BnaA01g02740D|BnaA01g02740D	=	12.9456	19.3112	9.03417	0.001	0.001	20.7607	8.59989	0.001	4.82779	0.001	3.96516	0.001	0.001	4.41251	0.001	0.001	0.001	0.001
TCONS_00001594	XLOC_001322	BnaA01g02770D|BnaA01g02770D	c	6.33648	0.001	0.001	0.001	0.001	0.001	0.001	0.001	0.001	0.001	0.001	0.001	0.001	0.001	0.001	0.001	0.001	0.001
TCONS_00001595	XLOC_001322	BnaA01g02770D|BnaA01g02770D	c	6.65331	0.001	0.001	0.001	0.001	0.001	0.001	0.001	0.001	0.001	0.001	0.001	0.001	0.001	0.001	0.001	0.001	0.001
TCONS_00001596	XLOC_001323	BnaA01g02800D|BnaA01g02800D	j	5.93949	0.001	0.001	0.001	0.001	4.53425	0.001	0.001	0.001	0.001	0.001	0.001	0.001	0.001	0.001	0.001	0.001	0.001
TCONS_00001597	XLOC_001323	BnaA01g02800D|BnaA01g02800D	j	2.44648	0.001	0.001	0.001	0.001	0.001	0.001	0.001	1.28308	0.001	0.001	0.001	0.001	0.001	0.001	2.66452	0.001	0.001
TCONS_00001598	XLOC_001324	BnaA01g02810D|BnaA01g02810D	=	2.72927	2.70034	18.3853	11.7941	9.7722	0.001	8.98682	26.8749	27.595	34.2924	30.989	20.6271	28.2881	33.4436	30.1824	29.3218	19.6153	20.3959
TCONS_00001599	XLOC_001325	BnaA01g02820D|BnaA01g02820D	j	3.33787	0.001	0.001	0.001	0.001	0.001	0.001	0.001	0.001	0.001	0.001	0.001	0.001	0.001	0.001	0.001	0.001	0.001
TCONS_00001600	XLOC_001325	BnaA01g02820D|BnaA01g02820D	j	0.827969	0.001	0.001	0.001	0.001	0.001	0.001	0.001	0.001	0.001	0.001	0.001	0.001	0.001	0.001	0.001	0.001	0.001
TCONS_00001601	XLOC_001326	BnaA01g02850D|BnaA01g02850D	o	23.1656	0.001	0.001	0.001	0.001	0.001	0.001	0.001	0.001	0.001	0.001	0.001	0.001	0.001	0.001	0.001	0.001	0.001
TCONS_00001602	XLOC_001327	BnaA01g02860D|BnaA01g02860D	c	1.17267	0.001	0.001	0.001	0.001	0.001	0.001	0.001	0.001	0.001	0.001	0.001	0.001	0.001	0.001	0.001	0.001	0.001
TCONS_00001603	XLOC_001327	BnaA01g02860D|BnaA01g02860D	j	0.396635	0.001	0.001	0.001	0.001	0.001	0.001	0.001	0.001	0.001	0.001	0.001	0.001	0.001	0.001	0.001	0.001	0.001
TCONS_00001604	XLOC_001327	BnaA01g02860D|BnaA01g02860D	c	1.86154	0.001	0.001	0.001	0.001	0.001	0.001	0.001	0.001	0.001	0.001	0.001	0.001	0.001	0.001	0.001	0.001	0.001
TCONS_00001605	XLOC_001328	BnaA01g02880D|BnaA01g02880D	j	1.01766	1.20257	0.001	0.001	0.001	0.001	0.001	0.001	0.001	0.001	0.001	0.001	0.001	0.001	0.001	0.001	0.001	0.001
TCONS_00001606	XLOC_001328	BnaA01g02880D|BnaA01g02880D	j	1.50691	1.20257	0.001	0.001	0.001	0.001	0.001	0.001	0.001	0.001	0.001	0.001	0.001	0.001	0.001	0.001	0.001	0.001
TCONS_00001607	XLOC_001328	BnaA01g02880D|BnaA01g02880D	=	1.50691	4.7705	0.001	0.001	18	0.001	23.319	0.001	0.001	0.001	0.001	0.001	0.001	0.001	0.001	0.001	0.001	0.001
TCONS_00001608	XLOC_001330	BnaA01g02950D|BnaA01g02950D	=	21.014	21.5088	12.1564	9.39072	20.4847	0.001	10.3207	0.001	18.0676	13.7738	19.2849	14.6013	9.43522	18.951	21.5384	17.8251	8.88639	0.001
TCONS_00001609	XLOC_001332	BnaA01g02980D|BnaA01g02980D	=	24.8421	0.001	5.4989	0.001	0.001	0.001	0.001	0.001	0.001	0.001	0.001	0.001	0.001	0.001	0.001	0.001	0.001	0.001
TCONS_00001610	XLOC_001332	BnaA01g02990D|BnaA01g02990D	j	2.86155	0.001	0.001	0.001	0.001	0.001	0.001	0.001	0.001	0.001	0.001	0.001	0.001	0.001	0.001	0.001	0.001	0.001
TCONS_00001611	XLOC_001334	BnaA01g03040D|BnaA01g03040D	=	14.9775	15.2664	5.06957	6.66628	13.0461	0.001	2.52218	19.2835	6.51171	7.30749	4.93138	2.59067	0.001	3.24293	7.68694	4.80262	0.001	1.60517
TCONS_00001612	XLOC_001335	BnaA01g03050D|BnaA01g03050D	j	34.168	27.5362	35.794	48.8059	19.1231	0.001	0.001	0.001	0.001	0.001	0.001	0.001	0.001	0.001	0.001	0.001	0.001	0.001
TCONS_00001613	XLOC_001336	BnaA01g03060D|BnaA01g03060D	j	2.3616	0.001	2.16128	0.001	0.001	4.36576	6.2039	0.001	11.0988	12.4285	5.28342	7.12397	8.10989	9.44627	9.50387	11.8461	0.001	0.001
TCONS_00001614	XLOC_001336	BnaA01g03060D|BnaA01g03060D	=	8.54952	17.414	8.04706	0.001	8.68105	23.3182	15.9045	0.001	19.8279	22.649	29.5051	16.0096	14.3824	25.3251	24.7603	24.3037	0.001	0.001
TCONS_00001615	XLOC_001337	BnaA01g03070D|BnaA01g03070D	j	0.73696	0.001	0.001	0.001	0.001	0.001	0.001	0.001	0.001	0.001	0.001	0.001	0.001	0.001	0.001	0.001	0.001	0.001
TCONS_00001616	XLOC_001337	BnaA01g03070D|BnaA01g03070D	j	1.1952	0.001	0.001	0.001	0.001	0.001	0.001	0.001	0.001	0.001	0.001	0.001	0.001	0.001	0.001	0.001	0.001	0.001
TCONS_00001617	XLOC_001337	BnaA01g03070D|BnaA01g03070D	j	2.09315	1.545	0.001	0.001	6.02193	0.001	0.001	0.001	0.001	0.001	0.001	0.001	0.001	0.001	0.001	0.001	0.001	0.001
TCONS_00001618	XLOC_001339	BnaA01g03110D|BnaA01g03110D	j	2.2956	0.001	0.001	0.001	0.001	0.001	0.001	0.001	0.001	0.001	0.001	0.001	0.001	0.001	0.001	0.001	0.001	0.001
TCONS_00001619	XLOC_001340	BnaA01g03120D|BnaA01g03120D	=	4.14462	5.01676	0.001	0.001	2.40764	0.001	0.001	0.001	0.001	0.001	0.001	0.001	0.001	0.001	0.001	0.001	0.001	0.001
TCONS_00001620	XLOC_001341	BnaA01g03130D|BnaA01g03130D	=	7.24061	1.75855	0.001	3.88509	0.942207	0.001	0.001	0.001	9.03522	11.14	0.001	12.5478	11.1251	8.06743	0.001	11.3531	5.32903	5.70953
TCONS_00001621	XLOC_001342	BnaA01g03150D|BnaA01g03150D	=	31.1233	34.7709	23.0746	29.1528	7.09234	55.5333	5.99008	0.001	76.8776	107.865	112.29	585.332	465.064	94.3401	127.473	132.317	381.641	143.337
TCONS_00001622	XLOC_001343	BnaA01g03240D|BnaA01g03240D	o	3.69495	0.001	0.001	0.001	0.001	0.001	0.001	0.001	0.001	0.001	0.001	0.001	0.001	0.001	0.001	0.001	0.001	0.001
TCONS_00001623	XLOC_001344	BnaA01g03260D|BnaA01g03260D	=	15.6546	34.0346	0.001	0.001	0.001	0.001	0.001	0.001	0.001	0.001	0.001	0.001	0.001	0.001	0.001	0.001	0.001	0.001
TCONS_00001624	XLOC_001345	BnaA01g03280D|BnaA01g03280D	=	3.88934	2.79901	2.02687	2.08365	0.001	0.001	0.001	0.001	0.001	0.001	0.001	0.001	0.001	0.001	0.001	0.001	0.001	0.001
TCONS_00001625	XLOC_001346	BnaA01g03300D|BnaA01g03300D	=	10.7821	0.001	10.8558	23.437	7.42705	0.001	0.001	0.001	0.001	0.001	0.001	0.001	0.001	0.001	0.001	0.001	0.001	0.001
TCONS_00001626	XLOC_001347	BnaA01g03320D|BnaA01g03320D	j	10.5449	9.85505	0.001	0.001	4.78407	4.37389	5.85063	0.001	0.001	0.001	3.35637	0.001	1.10849	0.001	0.001	0.001	0.001	0.001
TCONS_00001627	XLOC_001347	BnaA01g03320D|BnaA01g03320D	j	10.539	0.001	5.37853	0.001	0.001	10.7044	0.001	0.001	0.001	0.001	6.05672	0.001	2.64379	0.001	8.54379	0.001	0.001	0.001
TCONS_00001628	XLOC_001347	BnaA01g03320D|BnaA01g03320D	c	11.1427	0.001	8.09704	0.001	0.001	0.001	0.001	0.001	0.001	0.001	0.001	0.001	0.001	0.001	0.001	0.001	0.001	0.001
TCONS_00001629	XLOC_001348	BnaA01g03350D|BnaA01g03350D	c	0.66641	0.001	0.001	0.001	0.001	0.001	0.001	0.001	0.001	0.001	0.001	0.001	0.001	0.001	0.001	0.001	0.001	0.001
TCONS_00001630	XLOC_001348	BnaA01g03350D|BnaA01g03350D	c	1.19568	0.001	0.001	0.001	0.001	0.001	0.001	0.001	0.001	0.001	0.001	0.001	0.001	0.001	0.001	0.001	0.001	0.001
TCONS_00001631	XLOC_001349	BnaA01g03360D|BnaA01g03360D	j	3.94041	0.001	0.001	0.001	1.44693	0.001	3.11659	0.001	1.45466	2.82392	0.001	1.68487	0.001	1.1613	0.001	0.001	0.001	0.001
TCONS_00001632	XLOC_001350	BnaA01g03370D|BnaA01g03370D	c	29.7521	23.1956	19.4017	0.001	21.6718	4.36083	5.94134	0.001	13.5129	0.001	18.4449	0.001	9.86999	20.4687	9.07669	9.37922	0.001	0.001
TCONS_00001633	XLOC_001350	BnaA01g03370D|BnaA01g03370D	c	21.8954	23.7623	28.1777	21.1544	24.8509	4.9225	5.43812	56.8302	31.3152	21.387	31.4444	8.0364	7.08134	21.1033	21.8085	0.001	0.001	14.0943
TCONS_00001634	XLOC_001351	BnaA01g03390D|BnaA01g03390D	=	5.50526	8.64123	0.001	0.001	0.001	11.3964	3.88812	0.001	0.001	0.001	0.001	0.001	0.001	0.001	0.001	2.8904	0.001	0.001
TCONS_00001635	XLOC_001352	BnaA01g03400D|BnaA01g03400D	=	20.8738	13.9872	17.9411	12.6006	13.7149	11.1546	20.3104	0.001	55.9782	71.6006	65.1708	0.001	48.3295	80.5318	77.304	0.001	0.001	0.001
TCONS_00001636	XLOC_001355	BnaA01g03500D|BnaA01g03500D	j	0.390698	0.001	0.001	0.001	0.001	0.001	0.001	0.001	0.001	0.001	0.001	0.001	0.001	0.001	0.001	0.001	0.001	0.001
TCONS_00001637	XLOC_001355	BnaA01g03500D|BnaA01g03500D	=	1.65713	2.58167	0.001	0.001	0.001	6.28969	0.001	0.001	1.21529	1.07636	0.001	0.814228	2.43077	0.001	2.33005	1.28303	2.14264	1.40973
TCONS_00001638	XLOC_001357	BnaA01g03530D|BnaA01g03530D	=	3.64438	0.001	4.32454	0.001	0.001	6.18296	0.001	0.001	0.001	0.001	0.001	1.09075	0.001	0.001	0.001	0.001	0.001	0.001
TCONS_00001639	XLOC_001358	BnaA01g03550D|BnaA01g03550D	j	1.49541	0.001	0.001	0.001	0.001	0.001	0.001	0.001	0.001	0.001	0.001	0.001	0.001	0.001	0.001	0.001	0.001	0.001
TCONS_00001640	XLOC_001359	BnaA01g03650D|BnaA01g03650D	=	3.54674	0.001	0.001	0.001	0.001	0.001	5.39462	0.001	4.10795	2.67546	0.001	0.001	0.001	3.80714	2.66339	3.21722	2.59871	0.001
TCONS_00001641	XLOC_001360	BnaA01g03670D|BnaA01g03670D	c	0.783422	1.51219	0.001	0.001	0.001	0.001	0.001	0.001	0.001	0.001	0.001	0.001	0.001	0.001	0.001	0.001	0.001	0.001
TCONS_00001642	XLOC_001361	BnaA01g03730D|BnaA01g03730D	=	3.77627	2.211	0.001	0.001	0.001	0.001	2.44632	0.001	5.96732	4.72449	6.49202	3.92432	5.35117	5.50476	6.56776	6.66543	2.59257	4.64345
TCONS_00001643	XLOC_001362	BnaA01g03780D|BnaA01g03780D	j	5.33692	3.12992	6.83265	10.5125	0.001	0.001	0.001	0.001	3.64853	6.5353	5.0955	6.00908	0.001	6.88091	4.21772	7.80587	3.6996	0.001
TCONS_00001644	XLOC_001363	BnaA01g03800D|BnaA01g03800D	j	6.03455	7.39646	0.001	0.001	16.3494	0.001	11.4024	0.001	9.34938	7.63992	11.2999	0.001	0.001	0.001	0.001	0.001	0.001	0.001
TCONS_00001645	XLOC_001365	BnaA01g03880D|BnaA01g03880D	=	6.5513	0.001	0.001	23.2831	4.88681	0.001	10.5477	0.001	4.77628	4.90428	0.001	0.001	0.001	0.001	3.77049	5.74289	0.001	0.001
TCONS_00001646	XLOC_001366	BnaA01g03910D|BnaA01g03910D	j	7.45936	0.001	0.001	0.001	0.001	0.001	0.001	0.001	0.001	0.001	0.001	0.001	0.001	0.001	0.001	0.001	0.001	0.001
TCONS_00001647	XLOC_001367	BnaA01g03940D|BnaA01g03940D	o	4.84768	0.001	0.001	14.7652	0.001	0.001	0.001	0.001	0.001	0.001	0.001	0.001	0.001	0.001	0.001	0.001	0.001	0.001
TCONS_00001648	XLOC_001368	BnaA01g04010D|BnaA01g04010D	=	3.33332	3.3313	10.7929	13.7703	4.86084	0.001	6.29367	0.001	0.001	14.764	10.6466	0.001	0.001	4.55664	0.001	0.001	6.52532	0.001
TCONS_00001649	XLOC_001370	BnaA01g04030D|BnaA01g04030D	=	8.86132	9.28438	0.001	6.95501	6.06893	0.001	0.001	0.001	2.57618	0.001	13.4604	0.001	0.001	0.001	13.1343	0.001	0.001	0.001
TCONS_00001650	XLOC_001373	BnaA01g04100D|BnaA01g04100D	j	3.41353	0.001	3.42464	0.001	0.001	0.001	4.81566	0.001	3.84408	0.001	0.001	0.571592	0.001	0.001	0.001	0.001	0.001	0.001
TCONS_00001651	XLOC_001373	BnaA01g04100D|BnaA01g04100D	j	3.28011	0.001	6.49375	0.001	0.001	0.001	3.06056	0.001	2.47646	0.001	5.196	1.0649	3.19605	0.001	4.9121	0.001	0.001	0.001
TCONS_00001652	XLOC_001373	BnaA01g04100D|BnaA01g04100D	j	3.769	0.001	4.09267	0.001	0.001	0.001	5.52304	0.001	7.00933	0.001	6.29855	2.67409	0.001	0.001	5.64102	0.001	0.001	0.001
TCONS_00001653	XLOC_001378	BnaA01g04200D|BnaA01g04200D	=	11.6885	16.0973	11.1355	14.9086	11.4496	7.85807	11.4489	0.001	20.6221	14.3669	18.3331	7.85385	5.80316	13.2371	17.8179	15.8052	7.19843	14.479
TCONS_00001654	XLOC_001381	BnaA01g04300D|BnaA01g04300D	=	2.59359	2.60288	6.07526	0.001	4.32205	0.001	1.89078	18.0508	18.8857	21.349	8.806	15.142	15.7968	15.6507	14.2731	15.5197	4.03823	6.19671
TCONS_00001655	XLOC_001383	BnaA01g04340D|BnaA01g04340D	j	6.76099	6.41986	0.001	0.001	0.001	0.001	0.001	0.001	0.001	0.001	0.001	0.001	0.001	1.07066	0.001	0.001	0.001	0.001
TCONS_00001656	XLOC_001384	BnaA01g04360D|BnaA01g04360D	=	33.8545	0.001	0.001	0.001	0.001	0.001	0.001	13.5997	0.001	0.001	0.001	0.001	0.001	0.001	0.001	0.001	0.001	0.001
TCONS_00001657	XLOC_001385	BnaA01g04390D|BnaA01g04390D	j	3.25306	0.001	0.001	0.001	0.001	0.001	0.001	0.001	0.001	0.001	0.001	0.001	0.001	0.001	0.001	0.001	0.001	0.001
TCONS_00001658	XLOC_001388	BnaA01g04440D|BnaA01g04440D	=	9.46522	5.68687	8.76397	0.001	11.356	12.4649	11.7258	0.001	8.87543	9.85659	10.6646	4.99739	4.11899	9.75479	7.88316	8.53078	0.001	0.001
TCONS_00001659	XLOC_001389	BnaA01g04450D|BnaA01g04450D	j	3.82005	1.50158	0.001	29.3162	15.7136	4.59723	0.001	0.001	0.001	0.001	0.001	0.001	0.001	0.001	0.001	0.001	0.001	9.91084
TCONS_00001660	XLOC_001389	BnaA01g04450D|BnaA01g04450D	j	4.05582	0.001	0.001	24.315	21.8464	0.001	0.001	0.001	12.0854	19.4249	20.4747	3.00407	6.35838	15.4036	10.5173	15.0754	0.001	0.001
TCONS_00001661	XLOC_001389	BnaA01g04450D|BnaA01g04450D	j	1.49059	4.05818	36.5673	14.9848	6.22239	0.001	8.34061	0.001	0.001	0.001	0.001	0.001	0.001	0.001	0.001	0.001	0.001	0.001
TCONS_00001662	XLOC_001390	BnaA01g04470D|BnaA01g04470D	c	3.68506	0.001	0.001	0.001	0.001	0.001	0.001	0.001	0.001	0.001	0.001	0.001	0.001	0.001	0.001	0.001	0.001	0.001
TCONS_00001663	XLOC_001391	BnaA01g04480D|BnaA01g04480D	.	5.39066	4.55155	0.001	0.001	10.0867	0.001	0.001	0.001	0.001	5.46981	8.23888	2.19173	0.001	6.65003	6.77017	0.001	0.001	0.001
TCONS_00001664	XLOC_001391	BnaA01g04480D|BnaA01g04480D	j	2.17345	3.49726	0.001	0.001	8.95812	0.001	3.40515	0.001	0.001	3.48472	3.72509	1.7505	0.001	4.04264	0.001	3.36042	1.22192	3.85195
TCONS_00001665	XLOC_001393	BnaA01g04560D|BnaA01g04560D	c	0.80507	0.001	0.001	0.001	0.001	0.001	0.001	0.001	0.001	0.001	0.001	0.001	0.001	0.001	0.001	0.001	0.001	0.001
TCONS_00001666	XLOC_001394	BnaA01g04570D|BnaA01g04570D	j	4.39934	0.001	0.001	0.001	3.65369	3.83191	0.001	0.001	0.001	2.72979	5.17309	1.61856	0.001	1.4538	0.001	0.001	2.31981	2.37451
TCONS_00001667	XLOC_001395	BnaA01g04580D|BnaA01g04580D	.	0.805371	0.001	0.001	0.001	0.001	2.17204	0.524945	0.001	1.15076	0.753561	1.89204	1.14586	0.001	1.29963	2.05073	1.26937	1.82837	1.98394
TCONS_00001668	XLOC_001395	BnaA01g04580D|BnaA01g04580D	c	0.566212	1.2275	0.001	0.001	0.001	2.42102	0.775478	0.001	0.001	0.001	0.001	0.001	0.001	0.001	0.001	0.001	0.001	0.001
TCONS_00001669	XLOC_001397	BnaA01g04610D|BnaA01g04610D	=	1.21616	3.9084	2.51332	0.001	0.001	2.91236	0.001	0.001	2.69934	3.03362	3.39333	5.03304	5.04774	2.7188	3.66684	2.71096	4.82875	3.45664
TCONS_00001670	XLOC_001398	BnaA01g04620D|BnaA01g04620D	=	42.1286	46.3462	26.6593	17.5165	19.9855	43.2656	25.304	20.2555	55.6042	66.6588	0.001	87.5656	100.064	65.8402	76.0584	62.6915	73.8846	104.136
TCONS_00001671	XLOC_001399	BnaA01g04640D|BnaA01g04640D	j	0.925199	0.001	0.001	0.001	0.001	0.001	0.001	0.001	0.001	0.001	0.001	0.001	0.001	0.001	0.001	0.001	0.001	0.001
TCONS_00001672	XLOC_001399	BnaA01g04640D|BnaA01g04640D	j	1.55221	0.001	0.001	0.001	0.001	0.001	0.001	0.001	0.001	0.001	0.001	0.001	0.001	0.001	0.001	0.001	0.001	0.001
TCONS_00001673	XLOC_001401	BnaA01g04660D|BnaA01g04660D	j	2.4744	0.001	0.001	10.3898	0.001	0.001	0.001	0.001	0.001	0.001	8.88485	1.95679	0.001	4.29291	0.001	0.001	0.001	0.001
TCONS_00001674	XLOC_001401	BnaA01g04660D|BnaA01g04660D	j	1.47377	0.001	0.001	0.001	0.001	0.001	0.001	0.001	0.001	0.001	0.001	0.001	0.001	0.001	0.001	0.001	0.001	0.001
TCONS_00001675	XLOC_001401	BnaA01g04660D|BnaA01g04660D	j	2.16155	5.21547	0.001	12.9418	21.6774	0.001	0.001	0.001	0.001	0.001	13.9423	4.56465	0.001	15.4155	0.001	21.693	0.001	0.001
TCONS_00001676	XLOC_001404	BnaA01g04700D|BnaA01g04700D	j	24.4251	24.1329	19.2205	10.3339	7.25097	12.9361	11.3859	0.001	43.7055	45.8841	38.0653	43.0212	44.9996	47.2717	47.9211	39.7213	15.7999	27.304
TCONS_00001677	XLOC_001406	BnaA01g04730D|BnaA01g04730D	c	4.41372	0.001	0.001	0.001	0.001	0.001	0.001	0.001	0.001	0.001	0.001	0.001	0.001	0.001	0.001	0.001	0.001	0.001
TCONS_00001678	XLOC_001407	BnaA01g04740D|BnaA01g04740D	=	60.2887	46.9201	449.119	368.38	360.456	12.8331	0.001	399.093	114.532	185.146	139.511	40.675	76.3815	208.91	154.521	133.763	71.0064	0.001
TCONS_00001679	XLOC_001407	BnaA01g04750D|BnaA01g04750D	=	3.35872	2.73363	16.1802	9.98591	22.8198	0.001	0.001	21.7995	0.890982	0.001	0.001	0.001	0.001	0.001	0.001	0.589912	0.001	0.001
TCONS_00001680	XLOC_001408	BnaA01g04770D|BnaA01g04770D	j	10.6903	0.001	5.65251	9.73709	10.2944	0.001	0.001	0.001	6.4387	0.001	6.50881	0.001	0.001	3.74955	1.93128	4.36762	0.001	0.001
TCONS_00001681	XLOC_001409	BnaA01g04850D|BnaA01g04850D	j	4.19105	9.99951	16.6274	34.5436	18.3053	0.001	10.9756	25.5586	5.60195	0.001	0.001	0.001	0.001	0.001	2.09436	3.74824	0.001	0.001
TCONS_00001682	XLOC_001409	BnaA01g04850D|BnaA01g04850D	j	6.4494	5.0701	9.25028	19.1638	12.475	0.001	0.001	0.001	0.001	4.22528	0.001	0.001	0.001	4.55682	2.27164	3.98838	0.001	0.001
TCONS_00001683	XLOC_001409	BnaA01g04850D|BnaA01g04850D	j	2.90019	7.44808	4.10039	0.001	5.96353	0.001	0.001	0.001	9.91602	0.001	6.25654	0.001	0.001	9.55345	7.35397	0.001	0.001	0.001
TCONS_00001684	XLOC_001410	BnaA01g04860D|BnaA01g04860D	=	3.97221	0.001	0.001	0.001	0.001	0.001	0.001	0.001	3.3165	0.001	6.08036	0.001	6.49792	0.001	0.001	0.001	0.001	0.001
TCONS_00001685	XLOC_001411	BnaA01g04870D|BnaA01g04870D	j	7.15148	0.001	0.001	0.001	0.001	1.92249	0.001	0.001	0.001	0.001	0.001	0.001	0.001	0.001	0.001	0.001	0.001	0.001
TCONS_00001686	XLOC_001412	BnaA01g04880D|BnaA01g04880D	=	21.0975	18.9163	4.56159	10.2511	13.4251	32.3246	13.8064	23.2959	28.3026	22.9177	15.0192	9.97649	12.4203	30.0282	18.6645	23.9394	6.1594	8.30163
TCONS_00001687	XLOC_001413	BnaA01g04890D|BnaA01g04890D	=	133.919	118.903	77.054	71.9622	118.952	140.777	108.571	167.071	0.001	0.001	0.001	0.001	0.001	0.001	0.001	0.001	137.371	165.546
TCONS_00001688	XLOC_001414	BnaA01g04920D|BnaA01g04920D	.	23.0327	18.0073	22.3744	18.619	8.6987	22.4201	18.7469	0.001	198.673	0.001	215.61	0.001	444.138	183.007	178.932	0.001	156.18	248.329
TCONS_00001689	XLOC_001414	BnaA01g04920D|BnaA01g04920D	e	2.785	2.93063	0.001	0.001	1.13716	3.3115	1.28722	0.001	2.13376	2.36151	2.16587	3.37828	3.29382	2.0514	2.53802	2.56373	2.49181	1.49312
TCONS_00001690	XLOC_001416	BnaA01g05010D|BnaA01g05010D	e	1.62356	0.001	0.001	0.001	0.001	0.001	0.001	0.001	0.001	0.001	0.001	0.001	0.001	0.001	0.001	0.001	0.001	0.001
TCONS_00001691	XLOC_001418	BnaA01g05060D|BnaA01g05060D	j	11.3605	8.60262	20.4599	0.001	0.001	1.51462	0.001	0.001	19.2703	5.20847	13.0605	1.49239	0.001	0.001	15.5992	24.6519	0.001	11.796
TCONS_00001692	XLOC_001419	BnaA01g05070D|BnaA01g05070D	c	4.34838	4.15226	4.21537	0.001	1.89956	0.001	2.66407	0.001	0.001	0.001	0.001	0.001	0.001	0.001	0.001	0.001	0.001	5.94505
TCONS_00001693	XLOC_001420	BnaA01g05080D|BnaA01g05080D	=	5.94747	3.41533	3.94971	0.001	0.001	0.001	0.001	0.001	0.001	5.01264	6.18542	0.001	2.84355	8.28806	5.37691	0.001	0.001	0.001
TCONS_00001694	XLOC_001421	BnaA01g05100D|BnaA01g05100D	c	5.38392	0.001	0.001	0.001	0.001	0.001	0.001	0.001	0.001	0.001	0.001	0.001	0.001	0.001	0.001	0.001	0.001	0.001
TCONS_00001695	XLOC_001426	BnaA01g05220D|BnaA01g05220D	j	1.61902	0.001	0.001	0.001	0.001	0.001	0.001	0.001	0.001	0.001	0.001	0.001	0.001	0.001	0.001	0.001	0.001	0.001
TCONS_00001696	XLOC_001426	BnaA01g05220D|BnaA01g05220D	=	3.73155	6.84311	0.001	0.001	1.24988	6.06751	5.02678	0.001	5.33372	2.75148	5.73432	3.14642	0.001	0.001	5.12903	5.5723	0.001	0.001
TCONS_00001697	XLOC_001427	BnaA01g05230D|BnaA01g05230D	j	3.94124	5.03063	10.1993	0.001	0.001	0.001	0.001	0.001	0.001	0.001	0.001	0.001	0.001	0.001	0.001	0.001	0.001	0.001
TCONS_00001698	XLOC_001428	BnaA01g05240D|BnaA01g05240D	.	2.5157	9.57968	0.001	0.001	0.001	0.001	0.001	0.001	0.001	0.001	0.001	0.001	0.001	0.001	0.001	0.001	0.001	0.001
TCONS_00001699	XLOC_001428	BnaA01g05240D|BnaA01g05240D	j	4.03699	0.001	0.001	2.79927	0.001	0.001	0.001	0.001	0.001	0.001	0.001	0.001	0.001	0.001	0.001	0.001	0.001	0.001
TCONS_00001700	XLOC_001428	BnaA01g05240D|BnaA01g05240D	j	1.10922	0.001	0.001	0.001	0.001	0.001	0.001	0.001	0.001	0.001	0.001	0.001	0.001	0.001	0.001	0.001	0.001	0.001
TCONS_00001701	XLOC_001430	BnaA01g05320D|BnaA01g05320D	=	33.9426	12.5877	62.538	69.341	35.4852	2.76649	7.67454	0.001	388.568	532.335	427.297	153.769	246.657	434.597	371.777	339.577	166.175	288.114
TCONS_00001702	XLOC_001431	BnaA01g05370D|BnaA01g05370D	c	5.49746	5.2848	0.001	5.10886	0.001	1.55457	0.001	16.3404	0.001	0.001	0.001	0.001	0.001	0.001	0.001	0.001	0.001	0.001
TCONS_00001703	XLOC_001432	BnaA01g05380D|BnaA01g05380D	j	14.8156	0.001	0.001	0.001	0.001	0.001	0.001	0.001	0.001	0.001	0.001	0.001	0.001	0.001	0.001	0.001	0.001	0.001
TCONS_00001704	XLOC_001432	BnaA01g05380D|BnaA01g05380D	j	8.26737	0.001	0.001	26.6933	32.0817	0.001	0.001	0.001	0.001	0.001	0.001	0.001	0.001	0.001	0.001	0.001	0.001	0.001
TCONS_00001705	XLOC_001434	BnaA01g05410D|BnaA01g05410D	j	28.0555	29.7945	0.001	104.357	0.001	15.6618	24.8993	0.001	99.8995	70.1392	0.001	150.814	282.744	194.711	209.637	93.2882	316.101	147.283
TCONS_00001706	XLOC_001434	BnaA01g05410D|BnaA01g05410D	j	8.76589	0.001	0.001	0.001	0.001	0.001	0.001	0.001	0.001	0.001	0.001	0.001	0.001	0.001	0.001	0.001	0.001	0.001
TCONS_00001707	XLOC_001434	BnaA01g05410D|BnaA01g05410D	o	6.80541	0.001	0.001	0.001	0.001	0.001	0.001	0.001	0.001	0.001	0.001	0.001	0.001	0.001	0.001	0.001	0.001	0.001
TCONS_00001708	XLOC_001437	BnaA01g05530D|BnaA01g05530D	j	2.55178	0.001	0.001	0.001	0.001	0.001	0.001	0.001	0.001	0.001	0.001	0.001	0.001	0.001	0.001	0.001	0.001	0.001
TCONS_00001709	XLOC_001437	BnaA01g05530D|BnaA01g05530D	=	18.9177	21.7431	19.7116	17.2312	24.955	9.99114	27.2937	0.001	32.9252	24.8368	34.4479	21.6567	12.8894	24.9887	0.001	29.9276	17.472	0.001
TCONS_00001710	XLOC_001439	BnaA01g05560D|BnaA01g05560D	.	1.54887	2.13405	1.91163	3.27322	1.78081	0.001	1.62308	0.001	3.37339	5.30956	4.00418	3.01949	3.69238	4.46188	4.796	3.62838	3.59825	3.76668
TCONS_00001711	XLOC_001439	BnaA01g05560D|BnaA01g05560D	c	2.00113	0.001	0.001	0.001	1.10675	0.001	0.001	0.001	0.001	0.001	0.001	0.001	0.001	0.001	0.001	0.001	0.001	0.001
TCONS_00001712	XLOC_001444	BnaA01g05690D|BnaA01g05690D	=	9.14368	11.1571	13.4957	13.6146	18.0591	8.57685	11.5153	0.001	3.04245	3.10507	2.99574	1.29778	0.001	0.001	0.001	3.57803	4.67573	4.63259
TCONS_00001713	XLOC_001445	BnaA01g05720D|BnaA01g05720D	j	2.27424	0.001	27.6415	14.1243	10.6984	0.001	17.1285	0.001	0.001	41.4671	0.001	3.89384	12.186	43.4127	0.001	0.001	14.4078	10.8308
TCONS_00001714	XLOC_001447	-	u	1.41406	0.001	0.001	0.001	0.001	0.001	0.001	0.001	0.001	0.001	0.001	0.001	0.001	0.001	0.001	0.001	0.001	0.001
TCONS_00001715	XLOC_001448	BnaA01g05760D|BnaA01g05760D	e	2.29869	2.27563	7.77786	5.18536	2.4328	0.001	1.48383	9.02678	0.001	0.001	5.5932	2.79925	3.30864	4.94357	0.001	0.001	0.669698	1.25338
TCONS_00001716	XLOC_001450	BnaA01g05780D|BnaA01g05780D	=	2.81914	2.79924	0.001	6.95206	2.52479	3.60768	6.59008	0.001	6.5148	5.83719	5.8868	4.26716	5.94171	5.57035	5.65955	6.50965	0.001	0.001
TCONS_00001717	XLOC_001451	BnaA01g05800D|BnaA01g05800D	=	1.12002	2.41009	0.001	2.60363	2.14882	0.001	2.74154	0.001	3.17309	2.14934	1.44478	0.921166	0.001	1.86924	1.02895	2.29131	1.06502	2.11128
TCONS_00001718	XLOC_001452	BnaA01g05810D|BnaA01g05810D	j	2.77476	1.77656	0.001	0.001	0.001	0.001	0.001	0.001	0.001	0.001	0.001	0.001	0.001	0.001	0.001	0.001	0.001	0.001
TCONS_00001719	XLOC_001452	BnaA01g05810D|BnaA01g05810D	c	3.53343	6.93351	0.001	0.001	0.001	6.10548	0.001	0.001	0.001	0.001	0.001	0.001	0.001	0.001	0.001	0.001	0.001	0.001
TCONS_00001720	XLOC_001452	BnaA01g05810D|BnaA01g05810D	c	3.21917	4.34594	0.001	0.001	4.32733	0.001	0.001	0.001	0.001	0.001	0.001	3.21763	0.001	0.001	0.001	0.001	0.001	0.001
TCONS_00001721	XLOC_001453	BnaA01g05830D|BnaA01g05830D	=	6.12894	0.843957	2.62421	4.11849	3.64988	3.19332	0.001	0.001	0.001	0.001	7.30101	0.001	0.001	0.001	0.001	5.77099	0.001	0.001
TCONS_00001722	XLOC_001454	BnaA01g05840D|BnaA01g05840D	=	31.3739	18.5213	40.8044	33.5397	50.0511	0.001	50.4665	49.9777	6.93851	0.001	7.64943	1.10618	0.001	6.78817	5.91173	7.89095	0.001	0.001
TCONS_00001723	XLOC_001456	BnaA01g05900D|BnaA01g05900D	j	1.7311	0.001	0.001	0.001	0.001	0.001	0.001	0.001	0.001	0.001	0.001	0.001	0.001	0.001	0.001	0.001	0.001	0.001
TCONS_00001724	XLOC_001456	BnaA01g05900D|BnaA01g05900D	j	0.482377	0.001	0.001	0.001	0.001	0.001	0.001	0.001	0.001	0.001	0.001	0.001	0.001	0.001	0.001	0.001	0.001	0.001
TCONS_00001725	XLOC_001456	BnaA01g05900D|BnaA01g05900D	c	1.6908	0.001	0.001	7.38623	7.10533	0.001	0.001	0.001	0.001	0.001	0.001	0.001	0.001	0.001	0.001	0.001	0.001	0.001
TCONS_00001726	XLOC_001457	BnaA01g05920D|BnaA01g05920D	=	66.5594	77.1477	13.5114	0.001	14.5306	185.603	19.7782	18.9238	25.9467	0.001	0.001	54.7901	0.001	0.001	0.001	28.7546	0.001	0.001
TCONS_00001727	XLOC_001459	BnaA01g05950D|BnaA01g05950D	=	6.24641	0.001	7.71681	4.50614	8.43755	2.12394	5.47888	0.001	16.9936	23.7683	20.2552	24.71	27.2222	0.001	0.001	17.8183	18.6473	0.001
TCONS_00001728	XLOC_001461	BnaA01g05990D|BnaA01g05990D	c	2.66896	0.001	0.001	0.001	0.001	0.001	0.001	0.001	0.001	0.001	0.001	0.001	0.001	0.001	0.001	0.001	0.001	0.001
TCONS_00001729	XLOC_001461	BnaA01g05990D|BnaA01g05990D	j	0.288464	0.001	0.001	0.001	0.001	0.001	0.001	0.001	0.001	0.001	0.001	0.001	0.001	0.001	0.001	0.001	0.001	0.001
TCONS_00001730	XLOC_001461	BnaA01g05990D|BnaA01g05990D	j	1.86261	0.001	0.001	0.001	0.001	0.001	0.001	0.001	0.001	0.001	0.001	0.001	0.001	0.001	0.001	0.001	0.001	0.001
TCONS_00001731	XLOC_001462	BnaA01g06010D|BnaA01g06010D	=	14.7402	16.7962	12.5957	0.001	14.038	17.16	7.79925	18.5303	0.001	0.001	32.3173	0.001	0.001	19.857	0.001	20.7488	27.0459	0.001
TCONS_00001732	XLOC_001463	BnaA01g06030D|BnaA01g06030D	c	2.94044	0.001	0.001	0.001	0.001	0.001	0.001	0.001	0.001	0.001	0.001	0.001	0.001	0.001	0.001	0.001	0.001	0.001
TCONS_00001733	XLOC_001463	BnaA01g06030D|BnaA01g06030D	c	1.73601	2.24545	0.001	0.001	1.41593	0.001	2.21964	0.001	8.89484	7.97377	8.09423	1.53451	2.26615	7.80349	6.69275	5.63173	4.09092	4.87237
TCONS_00001734	XLOC_001465	BnaA01g06090D|BnaA01g06090D	j	1.56648	0.001	0.001	0.001	0.001	0.001	1.05111	0.001	0.001	0.001	0.001	1.15189	0.001	0.001	1.47528	0.001	0.001	0.001
TCONS_00001735	XLOC_001466	BnaA01g06120D|BnaA01g06120D	c	1.3473	0.001	0.001	0.001	0.001	0.001	0.001	0.001	0.001	0.001	0.001	0.001	0.001	0.001	0.001	1.56711	0.521461	0.001
TCONS_00001736	XLOC_001467	BnaA01g06130D|BnaA01g06130D	=	3.93927	2.89025	8.3267	7.13019	6.4985	0.001	12.7867	0.001	13.5992	12.4555	11.3999	13.0883	17.4237	15.5299	15.3989	16.1433	14.2234	10.1449
TCONS_00001737	XLOC_001468	BnaA01g06160D|BnaA01g06160D	=	8.6671	4.46383	20.1561	18.9328	10.5636	0.001	0.001	11.789	3.15584	3.287	0.956995	0.001	0.001	4.9412	3.03697	0.001	1.4169	3.93377
TCONS_00001738	XLOC_001469	BnaA01g06180D|BnaA01g06180D	e	53.6996	49.9041	12.8318	40.4248	85.7739	37.8899	56.2333	40.5553	69.379	70.7777	75.0019	177.508	275.683	69.32	69.6392	75.2537	43.0992	30.7903
TCONS_00001739	XLOC_001471	BnaA01g06240D|BnaA01g06240D	j	0.780497	0.001	0.001	0.001	0.001	0.001	0.001	0.001	0.001	0.001	0.001	0.001	0.001	0.001	0.001	0.001	0.001	0.001
TCONS_00001740	XLOC_001472	BnaA01g06310D|BnaA01g06310D	.	1.02903	0.001	4.73946	3.23296	0.001	0.001	3.37891	0.001	1.15394	1.02399	1.36941	0.39181	0.001	1.76257	1.47338	0.708067	1.0149	1.64902
TCONS_00001741	XLOC_001472	BnaA01g06310D|BnaA01g06310D	c	1.5929	1.14774	0.001	0.001	0.001	0.001	0.001	0.001	0.001	0.001	0.001	0.001	0.001	0.001	0.001	0.001	0.001	0.001
TCONS_00001742	XLOC_001474	BnaA01g06330D|BnaA01g06330D	=	10.588	8.33435	10.5901	10.3526	24.1612	0.001	20.7576	0.001	25.309	41.0224	46.2542	15.889	0.001	0.001	28.8479	32.3254	0.001	0.001
TCONS_00001743	XLOC_001475	BnaA01g06350D|BnaA01g06350D	=	19.1196	26.4377	3.60271	5.86595	9.39124	56.9338	0.001	0.001	8.92949	9.26889	9.1427	6.64368	9.76445	4.13664	8.42502	5.31238	0.001	0.001
TCONS_00001744	XLOC_001476	BnaA01g06420D|BnaA01g06420D	j	15.3646	15.7913	11.8064	12.9122	8.50454	22.3642	17.7201	0.001	6.2822	3.05437	7.08629	0.001	4.84176	8.17335	5.98874	0.001	0.001	2.27069
TCONS_00001745	XLOC_001477	BnaA01g06430D|BnaA01g06430D	.	36.3254	75.2595	0.001	0.001	0.001	512.644	0.001	0.001	0.001	0.001	0.001	0.001	2.17602	0.001	0.001	0.001	0.001	0.001
TCONS_00001746	XLOC_001477	BnaA01g06440D|BnaA01g06440D	c	231.231	163.09	118.061	101.886	106.177	391.327	0.001	222.877	0.001	0.001	0.001	0.001	0.001	0.001	0.001	0.001	0.001	0.001
TCONS_00001747	XLOC_001477	BnaA01g06440D|BnaA01g06440D	j	57.676	46.3323	28.8018	0.001	26.1203	100.186	0.001	0.001	0.001	95.8804	0.001	0.001	0.001	0.001	0.001	0.001	0.001	0.001
TCONS_00001748	XLOC_001481	BnaA01g06490D|BnaA01g06490D	=	2.01189	0.001	46.0541	12.9847	12.4276	0.001	4.11594	0.001	483.699	716.759	593.132	169.753	96.7798	423.234	500.727	323.661	164.981	149.395
TCONS_00001749	XLOC_001482	BnaA01g06500D|BnaA01g06500D	e	1.18743	0.001	0.001	0.001	0.001	0.001	0.001	0.001	0.001	0.001	0.001	0.001	0.001	0.001	0.001	0.001	0.001	0.001
TCONS_00001750	XLOC_001483	BnaA01g06520D|BnaA01g06520D	j	6.77332	8.1643	8.57386	10.4556	8.71664	7.98129	14.9965	0.001	8.99184	7.3035	9.66282	3.60537	3.87736	9.15887	8.41633	10.2901	4.61247	6.59051
TCONS_00001751	XLOC_001484	BnaA01g06540D|BnaA01g06540D	=	300.239	353.004	0.001	13.5749	23.8023	364.024	23.3708	44.7558	28.1701	31.2192	30.7698	158.889	102.858	31.1024	37.0871	37.1549	73.3346	37.8258
TCONS_00001752	XLOC_001487	BnaA01g06680D|BnaA01g06680D	j	0.676729	0.001	0.001	0.001	0.001	0.001	0.001	0.001	0.001	0.001	0.001	0.001	0.001	0.001	0.001	0.001	0.001	0.001
TCONS_00001753	XLOC_001487	BnaA01g06680D|BnaA01g06680D	=	0.548991	5.10755	0.001	0.001	2.50392	0.001	0.001	0.001	0.001	0.001	1.90147	3.43259	2.71188	0.001	2.25258	2.06246	5.17908	3.30383
TCONS_00001754	XLOC_001488	BnaA01g06800D|BnaA01g06800D	j	23.5253	0.001	0.001	0.001	0.001	0.001	0.001	0.001	0.001	0.001	0.001	0.001	0.001	0.001	0.001	0.001	0.001	0.001
TCONS_00001755	XLOC_001490	BnaA01g06850D|BnaA01g06850D	j	1.07424	6.98985	0.001	0.001	0.001	0.001	0.001	0.001	0.001	0.001	2.0695	0.001	0.001	0.001	0.001	1.54953	0.001	0.001
TCONS_00001756	XLOC_001490	BnaA01g06850D|BnaA01g06850D	j	3.60472	1.72458	0.001	0.001	3.86584	0.001	1.35377	0.001	1.64164	0.001	0.001	0.001	0.001	0.001	0.001	1.02604	0.001	0.001
TCONS_00001757	XLOC_001491	BnaA01g06860D|BnaA01g06860D	c	2.23726	0.001	0.001	0.001	0.001	0.001	1.42119	0.001	1.17067	0.001	0.001	0.001	0.001	0.001	0.001	0.935714	0.001	0.001
TCONS_00001758	XLOC_001491	BnaA01g06860D|BnaA01g06860D	c	1.40561	0.001	0.001	0.001	1.074	2.08579	0.001	0.001	0.001	0.001	1.23339	0.001	0.001	0.001	0.001	0.963762	1.48594	0.001
TCONS_00001759	XLOC_001493	BnaA01g06940D|BnaA01g06940D	j	0.877707	0.001	0.001	0.001	0.001	0.001	0.001	0.001	0.001	0.001	0.001	0.001	0.001	0.001	0.001	0.001	0.001	0.001
TCONS_00001760	XLOC_001495	BnaA01g07000D|BnaA01g07000D	j	33.5094	0.001	0.001	0.001	0.001	0.001	0.001	16.0251	0.001	0.001	0.001	0.001	0.001	0.001	0.001	0.001	0.001	0.001
TCONS_00001761	XLOC_001495	BnaA01g07000D|BnaA01g07000D	c	19.4251	0.001	0.001	0.001	0.001	0.001	0.001	0.001	0.001	0.001	0.001	0.001	0.001	0.001	0.001	0.001	0.001	0.001
TCONS_00001762	XLOC_001496	-	.	1.64637	0.001	0.001	0.001	0.001	2.63265	8.41703	0.001	6.23133	6.44291	5.90841	2.01401	0.001	5.55793	5.2836	6.61244	0.001	0.001
TCONS_00001763	XLOC_001498	BnaA01g07150D|BnaA01g07150D	=	4.4685	2.67565	3.56294	1.91439	4.33847	0.001	6.36553	0.001	14.4668	17.7117	16.4136	14.3744	17.9945	14.5371	16.4954	14.816	12.4323	11.4319
TCONS_00001764	XLOC_001499	BnaA01g07190D|BnaA01g07190D	e	2.45478	6.50195	0.001	12.5965	0.001	0.001	0.001	0.001	0.001	0.001	0.001	0.001	0.001	0.001	0.001	0.001	0.001	0.001
TCONS_00001765	XLOC_001499	BnaA01g07190D|BnaA01g07190D	j	0.861911	0.001	0.001	0.001	0.001	0.001	0.001	0.001	0.001	0.001	0.001	0.001	0.001	0.001	0.001	0.001	0.001	0.001
TCONS_00001766	XLOC_001499	BnaA01g07190D|BnaA01g07190D	j	3.04794	0.001	0.001	0.001	0.001	0.001	0.001	0.001	0.001	0.001	0.001	0.001	0.001	0.001	0.001	0.001	0.001	0.001
TCONS_00001767	XLOC_001500	BnaA01g07310D|BnaA01g07310D	c	1.34132	0.001	0.001	0.001	0.001	0.001	0.001	0.001	0.001	0.001	0.001	0.001	0.001	0.001	0.001	0.001	0.001	0.001
TCONS_00001768	XLOC_001501	BnaA01g07320D|BnaA01g07320D	.	1.84396	4.02633	6.9165	7.73065	0.001	2.59217	2.51364	0.001	2.14737	2.48091	2.6968	3.53691	3.41059	0.001	1.46412	1.4625	2.58081	4.82046
TCONS_00001769	XLOC_001501	BnaA01g07320D|BnaA01g07320D	j	2.14579	0.001	3.16507	6.39999	0.001	0.001	0.001	0.001	1.26537	0.001	1.18981	1.0802	0.001	0.001	2.00067	1.87783	0.001	0.001
TCONS_00001770	XLOC_001502	BnaA01g07340D|BnaA01g07340D	=	14.7659	0.001	0.001	9.93512	6.4008	17.2575	5.77641	0.001	8.54554	5.03468	9.58885	7.68162	0.001	7.1345	8.564	7.24983	0.001	0.001
TCONS_00001771	XLOC_001502	BnaA01g07350D|BnaA01g07350D	=	16.524	0.001	6.46863	3.98305	25.4493	6.6134	21.6136	0.001	0.001	0.001	30.3209	0.001	0.001	26.4168	25.4121	0.001	16.1823	16.3593
TCONS_00001772	XLOC_001503	BnaA01g07430D|BnaA01g07430D	=	3.6227	4.19362	5.20677	3.55479	0.001	7.06699	2.11699	0.001	6.11493	6.68659	7.35501	22.6021	23.3554	6.89245	8.3557	2.80638	12.2808	7.93492
TCONS_00001773	XLOC_001505	BnaA01g07480D|BnaA01g07480D	j	4.58129	6.3132	5.76185	0.001	9.69399	0.001	8.4492	0.001	7.72021	3.79274	4.3047	1.24707	0.001	4.98781	5.08319	3.75736	0.001	1.47857
TCONS_00001774	XLOC_001507	BnaA01g07540D|BnaA01g07540D	j	18.772	0.001	0.001	0.001	0.001	0.001	0.001	0.001	0.001	0.001	0.001	0.001	0.001	0.001	0.001	0.001	0.001	0.001
TCONS_00001775	XLOC_001511	BnaA01g07660D|BnaA01g07660D	j	42.8054	0.001	0.001	0.001	0.001	0.001	26.6451	35.8576	40.845	39.5614	47.5549	13.5959	19.9096	37.6022	30.0649	40.4875	0.001	0.001
TCONS_00001776	XLOC_001513	BnaA01g07690D|BnaA01g07690D	j	0.53252	0.001	0.001	0.001	0.001	0.001	0.001	0.001	0.001	0.001	0.001	0.001	0.001	0.001	0.001	0.001	0.001	0.001
TCONS_00001777	XLOC_001513	BnaA01g07690D|BnaA01g07690D	j	0.511073	0.001	0.001	0.001	0.001	0.001	0.001	0.001	0.001	0.001	0.001	0.001	0.001	0.001	0.001	0.001	0.001	0.001
TCONS_00001778	XLOC_001513	BnaA01g07690D|BnaA01g07690D	.	3.76958	5.99744	11.9695	4.93585	0.001	0.001	10.2396	0.001	0.001	17.658	5.32202	0.001	0.001	16.2529	10.4635	14.2781	8.16287	7.18099
TCONS_00001779	XLOC_001515	BnaA01g07820D|BnaA01g07820D	c	3.09828	3.42257	10.7901	52.739	6.85789	4.24414	0.001	0.001	0.001	0.001	0.001	0.001	0.001	0.001	0.001	0.001	4.43318	0.001
TCONS_00001780	XLOC_001516	BnaA01g07830D|BnaA01g07830D	j	6.61325	0.001	55.3257	30.9341	29.3112	0.001	53.0927	48.7528	18.5101	11.1505	19.1563	2.38151	0.001	17.8163	0.001	14.8277	0.001	0.001
TCONS_00001781	XLOC_001517	BnaA01g07860D|BnaA01g07860D	=	44.7275	41.4226	0.001	17.1776	23.4076	31.8751	25.2288	39.4824	48.1196	59.9591	55.573	72.529	74.0299	32.7954	55.8237	55.9191	46.7442	0.001
TCONS_00001782	XLOC_001518	BnaA01g07920D|BnaA01g07920D	=	3.06211	4.73679	0.001	0.001	0.001	5.25008	0.001	0.001	2.03218	2.09143	2.5919	2.21824	2.35467	2.07738	0.001	3.07733	0.001	0.001
TCONS_00001783	XLOC_001519	BnaA01g07930D|BnaA01g07930D	=	3.0402	3.25811	5.86511	6.87776	2.19179	3.79167	3.67875	0.001	10.0848	8.10999	10.4118	12.9571	14.6457	8.52113	8.2228	7.41761	7.18721	6.28801
TCONS_00001784	XLOC_001520	BnaA01g07940D|BnaA01g07940D	=	6.32794	0.001	4.12125	0.001	0.001	4.78048	7.63415	0.001	12.7081	15.8047	15.7028	9.98579	12.3746	14.4146	15.0103	14.7798	10.8109	11.7074
TCONS_00001785	XLOC_001523	BnaA01g07970D|BnaA01g07970D	j	1.64082	0.001	0.001	0.001	0.001	0.001	0.001	0.001	0.001	0.001	0.001	0.001	0.001	0.001	0.001	0.001	0.001	0.001
TCONS_00001786	XLOC_001523	BnaA01g07970D|BnaA01g07970D	=	3.47968	3.49029	0.001	0.001	0.001	4.54953	0.001	0.001	1.25697	1.91103	0.001	8.18359	11.7607	4.29495	6.88621	3.66533	0.001	0.001
TCONS_00001787	XLOC_001524	BnaA01g08020D|BnaA01g08020D	j	0.710451	0.001	0.001	0.001	0.001	0.001	0.001	0.001	0.001	0.001	0.001	0.001	0.001	0.001	0.001	0.001	0.001	0.001
TCONS_00001788	XLOC_001524	BnaA01g08020D|BnaA01g08020D	c	5.84178	0.001	0.001	0.001	0.001	0.001	0.001	0.001	0.001	0.001	0.001	0.001	0.001	0.001	0.001	0.001	0.001	0.001
TCONS_00001789	XLOC_001528	BnaA01g08140D|BnaA01g08140D	j	0.362632	0.001	0.001	0.001	0.001	0.001	0.001	0.001	0.001	0.001	0.001	0.001	0.001	0.001	0.001	0.001	0.001	0.001
TCONS_00001790	XLOC_001528	BnaA01g08140D|BnaA01g08140D	.	1.07855	0.001	0.001	1.45052	0.001	0.001	0.001	0.001	0.001	0.001	0.001	0.001	0.001	0.001	0.001	0.001	0.001	0.001
TCONS_00001791	XLOC_001529	BnaA01g08160D|BnaA01g08160D	=	4.36088	5.67742	0.001	0.001	0.001	0.001	0.001	0.001	10.5233	16.4584	11.8028	12.0148	9.85366	18.5884	12.2473	14.934	10.1939	9.50626
TCONS_00001792	XLOC_001531	BnaA01g08200D|BnaA01g08200D	j	7.48882	0.001	0.001	0.001	0.001	0.001	0.001	0.001	0.001	0.001	0.001	0.001	0.001	0.001	0.001	0.001	0.001	0.001
TCONS_00001793	XLOC_001531	BnaA01g08200D|BnaA01g08200D	j	0.412745	0.001	0.001	0.001	0.001	0.001	0.001	0.001	0.001	0.001	0.001	0.001	0.001	0.001	0.001	0.001	0.001	0.001
TCONS_00001794	XLOC_001531	BnaA01g08200D|BnaA01g08200D	j	1.9911	0.001	5.42321	0.001	0.001	0.001	0.001	0.001	0.001	0.001	0.001	0.001	0.001	0.001	0.001	0.001	0.001	0.001
TCONS_00001795	XLOC_001534	BnaA01g08260D|BnaA01g08260D	=	2.68254	2.20952	20.5803	9.21727	11.5962	0.001	8.87848	18.29	2.7546	7.0043	0.001	0.001	0.001	11.3403	5.05994	0.001	2.93671	2.60126
TCONS_00001796	XLOC_001535	BnaA01g08280D|BnaA01g08280D	j	3.76529	0.001	0.001	0.001	0.001	0.001	0.001	0.001	0.001	0.001	0.001	0.001	0.001	0.001	0.001	0.001	0.001	0.001
TCONS_00001797	XLOC_001536	BnaA01g08310D|BnaA01g08310D	j	3.56728	2.59159	0.001	0.001	0.001	0.001	0.001	0.001	0.001	0.001	0.001	0.001	0.001	0.001	0.001	0.001	0.001	0.001
TCONS_00001798	XLOC_001536	BnaA01g08310D|BnaA01g08310D	=	2.67198	4.50786	4.60186	5.56099	3.21306	9.45522	6.86693	0.001	0.001	7.19032	0.001	6.20725	0.001	0.001	0.001	7.55903	0.001	0.001
TCONS_00001799	XLOC_001537	BnaA01g08330D|BnaA01g08330D	j	9.71596	9.60685	0.001	0.001	5.07111	6.0334	3.42085	0.001	9.65872	8.06235	10.379	0.001	1.02828	9.50346	8.58997	0.001	0.001	0.001
TCONS_00001800	XLOC_001539	BnaA01g08380D|BnaA01g08380D	=	43.8442	26.4381	0.001	0.001	0.001	4.12052	0.001	0.001	42.301	57.0922	0.001	15.3287	13.8961	60.2153	67.9425	0.001	0.001	0.001
TCONS_00001801	XLOC_001540	BnaA01g08430D|BnaA01g08430D	j	2.66969	3.1734	4.17163	3.8357	3.42463	0.001	1.64745	0.001	0.001	2.41029	3.1957	4.13298	3.64457	0.001	0.001	2.39168	2.74351	0.001
TCONS_00001802	XLOC_001541	-	.	29.4532	40.8356	0.001	0.001	0.001	0.001	0.001	0.001	0.001	0.001	0.001	6.3314	0.001	0.001	3.11294	0.001	0.001	0.001
TCONS_00001803	XLOC_001541	-	.	29.2565	58.0824	0.001	0.001	0.001	0.001	0.001	0.001	0.001	0.001	0.001	13.6204	0.001	0.001	0.001	0.001	0.001	0.001
TCONS_00001804	XLOC_001542	BnaA01g08450D|BnaA01g08450D	=	6.48062	3.18683	12.9627	9.21868	3.62155	2.14936	4.47597	0.001	21.3362	28.2458	30.5095	27.4493	31.4976	21.3713	28.5509	22.5402	20.4343	16.8168
TCONS_00001805	XLOC_001544	BnaA01g08470D|BnaA01g08470D	=	1.86516	5.19734	0.001	0.001	0.001	21.4435	0.001	0.001	0.001	0.001	0.001	0.001	0.001	0.001	0.001	0.001	0.001	0.001
TCONS_00001806	XLOC_001545	BnaA01g08480D|BnaA01g08480D	=	1.82385	0.001	0.001	0.001	0.001	0.001	0.001	0.001	0.001	2.62732	2.53008	0.001	1.83118	2.34341	2.66607	0.001	0.001	0.001
TCONS_00001807	XLOC_001545	BnaA01g08480D|BnaA01g08480D	j	0.933496	0.001	0.001	0.001	0.001	0.001	0.001	0.001	0.001	0.001	0.001	0.001	0.001	0.577676	0.001	0.001	0.001	0.001
TCONS_00001808	XLOC_001547	BnaA01g08500D|BnaA01g08500D	j	0.219281	0.001	0.001	0.001	0.001	0.001	0.001	0.001	0.001	0.001	0.001	0.001	0.001	0.001	0.001	0.001	0.001	0.001
TCONS_00001809	XLOC_001547	BnaA01g08500D|BnaA01g08500D	j	1.21145	0.001	0.001	0.001	0.001	0.001	0.001	0.001	0.001	0.001	0.001	0.001	0.001	0.001	0.001	0.001	0.001	0.001
TCONS_00001810	XLOC_001548	BnaA01g08550D|BnaA01g08550D	=	5.66144	6.5179	4.81253	0.001	7.72202	4.20089	10.366	46.6214	8.83172	6.1951	6.80978	5.24039	4.70518	11.3061	7.43135	11.499	3.60939	4.82362
TCONS_00001811	XLOC_001549	BnaA01g08610D|BnaA01g08610D	.	2.55772	0.001	0.001	0.001	0.001	0.001	1.3342	0.001	0.001	0.001	0.001	0.001	0.001	0.001	0.001	0.001	0.001	0.001
TCONS_00001812	XLOC_001550	BnaA01g08620D|BnaA01g08620D	j	38.4892	0.001	0.001	0.001	0.001	0.001	0.001	0.001	0.001	0.001	0.001	0.001	0.001	0.001	0.001	0.001	0.001	0.001
TCONS_00001813	XLOC_001551	BnaA01g08640D|BnaA01g08640D	o	1.66192	0.001	0.001	3.33884	0.001	0.001	0.001	0.001	0.001	0.001	0.001	0.001	0.001	0.001	0.001	0.001	0.001	0.001
TCONS_00001814	XLOC_001553	BnaA01g08710D|BnaA01g08710D	=	15.5863	14.6023	0.001	0.001	20.4627	3.92635	41.5469	0.001	14.4667	18.5532	14.8628	10.3837	9.20194	13.1019	11.084	12.8099	11.0407	0.001
TCONS_00001815	XLOC_001554	BnaA01g08750D|BnaA01g08750D	.	1.0353	1.45351	7.06841	4.58081	3.57029	0.001	8.16802	0.001	5.85845	6.55491	4.58937	1.69843	1.66371	5.24988	5.95195	5.39919	2.92492	6.38222
TCONS_00001816	XLOC_001556	BnaA01g08810D|BnaA01g08810D	.	2.18933	9.81645	0.001	0.001	2.86	0.001	0.001	0.001	0.001	0.001	0.001	0.001	0.001	0.001	0.001	0.001	1.86222	0.001
TCONS_00001817	XLOC_001557	BnaA01g08830D|BnaA01g08830D	j	1.07673	0.001	0.001	0.001	0.001	0.001	0.001	0.001	0.001	0.001	0.001	0.001	0.001	0.001	0.001	0.001	0.926974	0.001
TCONS_00001818	XLOC_001557	BnaA01g08830D|BnaA01g08830D	j	0.280699	0.001	0.001	0.001	0.001	0.001	0.001	0.001	0.001	0.001	0.001	0.001	0.001	0.001	0.001	0.001	1.62922	0.001
TCONS_00001819	XLOC_001557	BnaA01g08830D|BnaA01g08830D	j	0.715758	0.001	0.001	0.001	0.001	0.001	0.001	0.001	0.001	0.001	0.001	0.001	0.001	0.001	0.001	0.001	0.001	0.001
TCONS_00001820	XLOC_001558	BnaA01g08850D|BnaA01g08850D	j	1.90651	0.001	0.001	0.001	0.001	0.001	0.001	0.001	0.001	0.001	0.001	0.001	0.001	0.001	0.001	0.001	0.001	0.001
TCONS_00001821	XLOC_001559	BnaA01g08870D|BnaA01g08870D	j	13.0557	12.2171	0.001	0.001	0.001	0.001	3.54239	0.001	1.71754	0.001	0.001	0.001	0.001	0.001	0.001	0.001	0.001	0.001
TCONS_00001822	XLOC_001560	BnaA01g08890D|BnaA01g08890D	j	3.52535	3.2561	0.001	4.72615	0.001	0.001	0.001	0.001	0.001	0.001	0.001	0.001	0.001	0.001	0.001	0.001	0.001	2.16076
TCONS_00001823	XLOC_001561	BnaA01g08900D|BnaA01g08900D	j	1.61595	0.001	0.001	5.48226	0.001	0.001	0.001	13.4743	0.001	0.001	0.001	0.001	2.20509	0.001	0.001	0.001	0.001	0.001
TCONS_00001824	XLOC_001561	BnaA01g08900D|BnaA01g08900D	c	0.904168	0.001	0.001	0.001	0.001	0.001	0.001	0.001	0.001	0.001	0.001	0.001	0.001	0.001	0.001	0.001	0.001	0.001
TCONS_00001825	XLOC_001562	BnaA01g08910D|BnaA01g08910D	=	11.8599	4.36992	9.13994	12.6842	9.84514	0.001	0.001	0.001	13.6251	17.4873	16.0285	16.0803	10.8253	13.2807	16.8161	19.9879	11.0219	15.0277
TCONS_00001826	XLOC_001563	BnaA01g08920D|BnaA01g08920D	=	36.8671	32.899	15.6829	13.7328	7.23887	141.09	16.5194	0.001	56.548	71.6768	72.87	246.805	242.976	71.0637	89.653	65.8401	140.758	78.9799
TCONS_00001827	XLOC_001564	BnaA01g08940D|BnaA01g08940D	=	1.33257	0.958614	6.10145	5.74518	1.41763	0.001	1.08271	0.001	3.06949	3.0233	0.001	0.001	0.001	2.78669	2.95621	4.15423	1.668	2.13433
TCONS_00001828	XLOC_001565	BnaA01g09030D|BnaA01g09030D	j	3.64009	0.001	0.001	0.001	0.001	0.001	3.2922	0.001	3.78782	0.001	0.001	0.001	0.001	0.001	0.001	0.001	0.001	0.001
TCONS_00001829	XLOC_001567	BnaA01g09120D|BnaA01g09120D	=	7.89458	0.001	0.001	0.001	0.001	10.0314	0.001	0.001	40.2181	55.468	44.2354	51.3965	55.8887	30.1474	38.8652	38.3973	22.2392	18.4237
TCONS_00001830	XLOC_001569	BnaA01g09160D|BnaA01g09160D	=	0.732643	0.001	11.8077	0.001	11.0641	1.70362	3.43345	26.3571	3.60526	1.48339	2.23844	0.001	0.001	1.59444	1.46778	1.17711	0.796694	0.001
TCONS_00001831	XLOC_001569	BnaA01g09160D|BnaA01g09160D	o	4.85135	0.001	0.001	0.001	0.001	0.001	7.54993	0.001	0.001	0.001	1.47911	0.001	0.001	0.001	0.001	0.001	0.001	0.001
TCONS_00001832	XLOC_001569	BnaA01g09160D|BnaA01g09160D	o	1.84903	0.001	0.001	14.3925	0.001	0.001	0.001	0.001	0.001	0.001	0.001	0.751029	0.001	0.001	0.001	0.001	0.001	0.001
TCONS_00001833	XLOC_001573	BnaA01g09220D|BnaA01g09220D	j	0.606129	0.001	0.001	0.001	0.001	0.001	0.001	0.001	0.001	0.001	0.001	0.001	0.001	0.001	0.001	0.001	0.001	0.001
TCONS_00001834	XLOC_001573	BnaA01g09220D|BnaA01g09220D	j	2.21185	0.001	0.001	0.001	0.001	0.001	0.001	0.001	0.001	0.001	0.001	0.001	0.001	0.001	0.001	0.001	0.001	0.001
TCONS_00001835	XLOC_001574	BnaA01g09250D|BnaA01g09250D	c	2.98089	0.001	15.7541	0.001	0.001	0.001	0.001	0.001	0.001	0.001	0.001	0.001	0.001	0.001	0.001	0.001	0.001	0.001
TCONS_00001836	XLOC_001575	BnaA01g09270D|BnaA01g09270D	=	3.24492	2.64152	71.7515	26.3766	25.4188	0.001	43.7569	58.9614	8.06525	13.5118	9.31002	4.35874	2.67192	19.1875	8.31377	12.6893	2.73576	5.9425
TCONS_00001837	XLOC_001575	BnaA01g09270D|BnaA01g09270D	o	1.75182	0.001	0.001	0.001	0.001	0.001	0.001	0.001	0.001	0.001	0.001	0.001	0.001	0.001	0.001	0.001	1.51103	0.001
TCONS_00001838	XLOC_001576	BnaA01g09280D|BnaA01g09280D	c	2.50381	0.001	0.001	0.001	1.86654	0.001	1.34651	0.001	0.001	0.001	0.001	0.001	0.001	0.001	0.001	0.001	0.001	0.001
TCONS_00001839	XLOC_001576	BnaA01g09280D|BnaA01g09280D	j	4.96262	0.001	0.001	0.001	0.001	0.001	0.001	0.001	0.001	0.001	0.001	0.001	0.001	0.001	0.001	0.001	0.001	0.001
TCONS_00001840	XLOC_001576	BnaA01g09280D|BnaA01g09280D	j	1.90325	0.001	0.001	0.001	0.001	0.001	1.58559	0.001	0.001	0.001	0.001	0.001	0.001	0.001	0.001	0.001	0.001	0.001
TCONS_00001841	XLOC_001577	BnaA01g09290D|BnaA01g09290D	c	23.4288	0.001	0.001	0.001	0.001	0.001	0.001	0.001	0.001	0.001	0.001	0.001	0.001	0.001	0.001	0.001	0.001	0.001
TCONS_00001842	XLOC_001578	BnaA01g09380D|BnaA01g09380D	c	18.0493	0.001	0.001	0.001	0.001	0.001	0.001	39.5125	0.001	0.001	0.001	0.001	0.001	0.001	0.001	0.001	0.001	0.001
TCONS_00001843	XLOC_001579	BnaA01g09420D|BnaA01g09420D	o	1.5377	0.001	5.11819	6.55994	6.14051	0.001	0.001	15.0199	1.35384	0.001	1.1907	0.001	0.001	0.001	0.001	0.989955	0.001	0.001
TCONS_00001844	XLOC_001579	BnaA01g09420D|BnaA01g09420D	e	1.72739	5.08443	0.001	6.83406	0.001	0.001	0.001	14.7942	0.001	0.001	0.001	0.372561	0.001	2.51455	0.001	0.001	0.623137	0.001
TCONS_00001845	XLOC_001579	BnaA01g09430D|BnaA01g09430D	o	2.50838	0.001	0.001	0.001	0.001	0.001	0.001	0.001	0.001	0.001	0.001	0.001	0.001	0.001	0.001	0.001	0.001	0.001
TCONS_00001846	XLOC_001580	BnaA01g09520D|BnaA01g09520D	.	3.09523	3.16966	5.95955	3.94288	6.2205	2.45784	11.9036	16.9304	12.0622	10.1613	9.39817	10.9383	8.86755	12.8958	16.9175	22.689	20.1011	20.799
TCONS_00001847	XLOC_001583	BnaA01g09620D|BnaA01g09620D	=	10.5439	4.8171	0.001	0.001	1.86501	8.79619	3.01709	0.001	10.5887	14.5944	14.4646	18.2333	19.7908	13.6754	14.4346	16.8583	19.6528	12.5039
TCONS_00001848	XLOC_001584	BnaA01g09640D|BnaA01g09640D	j	6.67136	0.001	0.001	0.001	0.001	0.001	0.001	43.6771	0.001	0.001	0.001	0.001	0.001	0.001	0.001	0.001	0.001	0.001
TCONS_00001849	XLOC_001585	BnaA01g09660D|BnaA01g09660D	x	1.50045	1.88904	4.69664	2.32107	1.73928	2.57346	2.43667	0.001	2.76995	2.60572	2.51324	1.96002	1.74429	2.96663	2.91788	3.69469	2.05858	3.55814
TCONS_00001850	XLOC_001587	BnaA01g09690D|BnaA01g09690D	e	15.8121	28.5645	8.36885	0.001	3.95353	0.001	0.001	0.001	0.001	0.001	0.001	0.001	0.001	0.001	0.001	0.993918	5.96536	0.001
TCONS_00001851	XLOC_001588	BnaA01g09770D|BnaA01g09770D	j	0.991242	0.001	0.001	0.001	0.001	0.001	0.001	0.001	0.001	0.001	0.001	0.001	0.001	0.001	0.001	0.001	0.001	0.001
TCONS_00001852	XLOC_001588	BnaA01g09770D|BnaA01g09770D	=	3.4395	0.001	0.001	14.2846	15.7098	0.001	16.1337	13.3895	9.04607	9.50755	10.37	1.53903	1.88842	6.48795	9.22973	9.2118	0.001	0.001
TCONS_00001853	XLOC_001589	BnaA01g09790D|BnaA01g09790D	e	44.4325	0.001	0.001	0.001	0.001	33.4914	0.001	0.001	0.001	0.001	0.001	0.001	0.001	2.70642	0.001	0.001	0.001	0.001
TCONS_00001854	XLOC_001589	BnaA01g09790D|BnaA01g09790D	j	10.2292	19.4649	0.001	0.001	0.001	20.7809	0.001	0.001	0.001	0.001	0.001	0.001	0.001	0.001	0.001	0.001	0.001	0.001
TCONS_00001855	XLOC_001589	BnaA01g09790D|BnaA01g09790D	j	11.1843	0.001	0.001	0.001	0.001	0.001	0.001	0.001	0.001	0.001	0.001	0.001	0.001	0.001	0.001	0.001	0.001	0.001
TCONS_00001856	XLOC_001590	BnaA01g09800D|BnaA01g09800D	c	5.47728	2.88934	10.941	0.001	2.85418	0.001	38.8014	0.001	0.001	0.001	0.001	0.001	0.001	0.001	0.001	0.001	0.001	0.001
TCONS_00001857	XLOC_001590	BnaA01g09800D|BnaA01g09800D	j	4.3831	2.34078	0.001	1.69595	1.85572	0.001	0.001	0.001	0.001	0.001	0.001	0.001	0.001	0.001	0.001	0.001	0.001	0.001
TCONS_00001858	XLOC_001590	BnaA01g09800D|BnaA01g09800D	j	7.2077	3.05977	3.52503	0.001	1.89614	0.001	0.001	0.001	0.001	0.001	4.94326	0.001	0.001	0.001	0.001	0.001	0.001	0.001
TCONS_00001859	XLOC_001591	BnaA01g09810D|BnaA01g09810D	=	5.32046	4.78073	3.77174	2.80938	0.001	0.001	1.73077	0.001	0.001	3.59626	4.33428	0.001	2.99449	0.001	3.10989	0.001	0.001	0.001
TCONS_00001860	XLOC_001592	BnaA01g09830D|BnaA01g09830D	c	25.0189	0.001	0.001	0.001	0.001	0.001	0.001	0.001	0.001	0.001	0.001	0.001	0.001	0.001	0.001	0.001	0.001	0.001
TCONS_00001861	XLOC_001592	BnaA01g09830D|BnaA01g09830D	c	14.8897	0.001	0.001	0.001	0.001	0.001	0.001	0.001	0.001	0.001	0.001	0.001	0.001	0.001	0.001	0.001	0.001	0.001
TCONS_00001862	XLOC_001593	BnaA01g09840D|BnaA01g09840D	c	0.633643	0.001	0.001	0.001	0.001	0.001	0.001	0.001	0.001	2.06453	0.001	0.567485	0.001	0.001	0.001	0.001	0.001	1.08023
TCONS_00001863	XLOC_001593	BnaA01g09840D|BnaA01g09840D	.	1.75078	0.001	3.98176	5.55186	0.001	3.14279	0.001	18.297	0.001	0.001	0.001	0.523606	0.001	0.001	0.001	0.001	0.001	1.03861
TCONS_00001864	XLOC_001594	BnaA01g09850D|BnaA01g09850D	.	1.74968	2.46512	0.001	3.6409	2.94752	0.001	2.25718	0.001	1.8474	1.03176	1.04391	0.001	0.001	1.33675	0.001	0.925391	1.73534	1.53034
TCONS_00001865	XLOC_001595	BnaA01g09860D|BnaA01g09860D	j	13.1837	14.2102	14.0281	20.3911	16.966	0.001	0.001	0.001	0.001	0.001	0.001	0.001	0.848805	0.001	0.001	0.001	0.001	0.001
TCONS_00001866	XLOC_001595	BnaA01g09860D|BnaA01g09860D	c	9.04309	7.26332	0.001	5.30435	8.04014	0.001	0.001	0.001	0.001	0.001	0.001	0.001	0.001	0.001	0.001	0.001	0.001	0.001
TCONS_00001867	XLOC_001596	BnaA01g09880D|BnaA01g09880D	=	2.03749	0.849669	13.2099	0.001	3.36509	4.78234	1.98935	0.001	9.12328	11.2244	14.1982	5.2139	4.14199	11.2611	4.5941	5.42328	8.91874	6.25341
TCONS_00001868	XLOC_001598	BnaA01g09910D|BnaA01g09910D	j	0.768769	0.001	0.001	0.001	0.001	0.001	0.001	0.001	0.001	0.001	0.001	0.001	0.001	0.001	0.001	0.001	0.001	0.001
TCONS_00001869	XLOC_001598	BnaA01g09910D|BnaA01g09910D	j	1.9121	0.001	0.001	0.001	0.001	0.001	0.001	0.001	0.001	0.001	0.001	0.001	0.001	0.001	0.001	0.001	0.001	0.001
TCONS_00001870	XLOC_001599	BnaA01g09920D|BnaA01g09920D	j	19.8111	0.001	8.41149	0.001	0.001	8.88807	6.33838	0.001	0.001	0.001	0.001	0.001	0.001	0.001	0.001	0.001	0.001	2.48175
TCONS_00001871	XLOC_001600	BnaA01g09980D|BnaA01g09980D	j	1.04268	0.001	0.001	0.001	0.001	0.001	0.001	0.001	0.001	0.001	0.001	0.001	0.001	0.001	0.001	0.001	0.001	0.001
TCONS_00001872	XLOC_001600	BnaA01g09980D|BnaA01g09980D	.	2.9388	0.001	6.22066	0.001	0.001	0.001	0.001	0.001	0.001	0.001	0.001	0.001	0.001	0.001	0.001	0.001	0.001	0.001
TCONS_00001873	XLOC_001601	BnaA01g09990D|BnaA01g09990D	.	4.02484	1.56757	0.001	0.001	0.001	0.001	0.001	0.001	0.001	0.001	0.001	0.001	0.001	0.001	0.001	0.001	0.001	0.001
TCONS_00001874	XLOC_001601	BnaA01g09990D|BnaA01g09990D	j	4.60914	0.001	0.001	0.001	0.001	0.001	0.001	0.001	0.001	0.001	0.001	0.001	0.001	0.001	0.001	0.001	0.001	0.001
TCONS_00001875	XLOC_001602	BnaA01g10000D|BnaA01g10000D	j	62.0066	0.001	68.869	271.93	0.001	0.001	0.001	0.001	0.001	0.001	0.001	0.001	0.001	0.001	0.001	0.001	0.001	0.001
TCONS_00001876	XLOC_001602	BnaA01g10000D|BnaA01g10000D	j	47.9273	17.1333	117.508	170.744	51.7708	4.649	77.1303	0.001	0.001	65.5453	78.8476	0.001	6.35691	0.001	0.001	43.2223	0.001	24.0748
TCONS_00001877	XLOC_001603	BnaA01g10030D|BnaA01g10030D	=	5.13525	5.96762	0.001	0.001	0.974961	3.71804	0.361684	0.001	0.001	0.001	0.001	1.19468	0.001	0.001	0.001	0.001	0.001	0.001
TCONS_00001878	XLOC_001604	BnaA01g10110D|BnaA01g10110D	=	24.7347	34.1469	27.7151	24.8387	29.1532	32.5087	32.3233	41.6312	39.9739	48.7161	41.3539	42.1667	47.144	47.8158	34.3871	47.2462	20.4077	20.1462
TCONS_00001879	XLOC_001605	BnaA01g10140D|BnaA01g10140D	j	7.24753	3.04811	0.001	0.001	2.42984	9.90207	1.92191	0.001	0.001	0.001	0.001	2.34506	2.65083	0.001	0.001	1.26316	1.89556	0.001
TCONS_00001880	XLOC_001606	BnaA01g10160D|BnaA01g10160D	j	4.52089	0.001	14.3498	0.001	0.001	0.001	0.001	0.001	0.001	0.001	0.001	0.001	0.001	0.001	0.001	0.001	0.001	0.001
TCONS_00001881	XLOC_001606	BnaA01g10160D|BnaA01g10160D	j	36.274	0.001	66.2015	0.001	0.001	0.001	0.001	0.001	0.001	0.001	0.001	0.001	0.001	0.001	0.001	0.001	0.001	0.001
TCONS_00001882	XLOC_001607	BnaA01g10170D|BnaA01g10170D	c	1.53434	0.001	0.001	7.02932	0.001	0.001	2.28339	0.001	0.001	0.001	0.001	0.001	0.001	0.001	0.001	0.001	0.001	0.001
TCONS_00001883	XLOC_001607	BnaA01g10170D|BnaA01g10170D	j	1.02735	0.001	0.001	0.001	0.001	0.001	0.001	0.001	0.001	0.001	0.001	0.001	0.001	0.001	0.001	0.001	0.001	0.001
TCONS_00001884	XLOC_001608	BnaA01g10210D|BnaA01g10210D	c	0.70399	0.001	0.001	0.001	0.001	0.001	0.001	0.001	0.001	0.001	0.001	0.001	0.001	0.001	0.001	0.001	0.001	0.001
TCONS_00001885	XLOC_001609	BnaA01g10220D|BnaA01g10220D	=	12.9622	11.1695	0.001	0.001	6.08998	0.001	0.001	0.001	9.252	8.0266	11.0401	5.116	0.001	10.0795	10.5558	9.85467	0.001	5.03567
TCONS_00001886	XLOC_001610	BnaA01g10230D|BnaA01g10230D	j	17.3085	13.0355	0.001	8.11514	4.56186	4.33885	10.2003	0.001	10.2756	8.39827	9.75812	4.61346	4.27361	10.2366	10.1012	9.68161	7.76599	8.25373
TCONS_00001887	XLOC_001611	BnaA01g10270D|BnaA01g10270D	=	17.4869	11.3077	19.8309	19.6715	0.001	0.001	17.0254	0.001	23.9407	0.001	30.4074	0.001	0.001	23.7561	25.7405	0.001	0.001	0.001
TCONS_00001888	XLOC_001612	BnaA01g10280D|BnaA01g10280D	j	2.62668	11.5248	0.001	0.001	7.89445	0.001	7.81051	0.001	0.001	5.94623	11.3728	0.001	0.001	8.87907	0.001	0.001	0.001	0.001
TCONS_00001889	XLOC_001613	BnaA01g10300D|BnaA01g10300D	.	0.827912	1.09191	0.001	0.001	0.493967	0.001	0.807906	0.001	0.001	0.001	1.32708	0.462131	0.001	0.001	0.001	1.10325	0.894439	0.001
TCONS_00001890	XLOC_001614	BnaA01g10340D|BnaA01g10340D	j	0.914314	0.001	0.001	0.001	0.001	0.001	0.001	0.001	0.001	0.001	0.001	0.001	0.001	0.001	0.001	0.001	0.001	0.001
TCONS_00001891	XLOC_001614	BnaA01g10340D|BnaA01g10340D	j	1.31673	0.001	0.001	0.001	0.001	0.001	5.9531	0.001	0.001	0.001	0.001	0.001	0.001	0.001	0.001	0.001	0.001	0.001
TCONS_00001892	XLOC_001614	BnaA01g10340D|BnaA01g10340D	j	0.589459	0.001	0.001	0.001	0.001	0.001	0.001	0.001	0.001	0.001	0.001	0.001	0.001	0.001	0.001	0.001	0.001	0.001
TCONS_00001893	XLOC_001615	BnaA01g10360D|BnaA01g10360D	j	4.67296	7.62187	2.54881	0.001	2.71385	0.001	4.04023	0.001	0.001	21.1554	22.5126	0.001	56.084	21.3218	26.7661	21.606	27.9062	14.2424
TCONS_00001894	XLOC_001616	BnaA01g10400D|BnaA01g10400D	o	1.95755	1.56117	0.001	7.2967	0.001	0.001	0.001	0.001	0.001	0.001	0.001	0.001	0.001	0.001	0.001	0.001	0.001	0.001
TCONS_00001895	XLOC_001616	BnaA01g10400D|BnaA01g10400D	c	0.853931	2.17256	0.001	4.94731	0.001	0.001	0.001	0.001	0.001	0.001	1.5567	0.001	0.001	0.001	0.001	0.001	0.001	0.001
TCONS_00001896	XLOC_001616	BnaA01g10400D|BnaA01g10400D	c	0.764976	0.001	0.001	0.001	0.001	0.001	0.001	0.001	0.001	0.001	0.001	0.001	0.001	0.001	0.001	0.001	0.001	0.001
TCONS_00001897	XLOC_001617	BnaA01g10410D|BnaA01g10410D	=	1.21675	1.87454	2.40687	0.001	1.07127	5.02616	1.30327	0.001	1.32194	2.45092	2.73829	1.10471	1.15802	2.61948	1.40631	1.26202	1.84912	2.15062
TCONS_00001898	XLOC_001620	BnaA01g10480D|BnaA01g10480D	=	0.863726	0.001	0.001	0.001	2.27726	0.001	2.90948	0.001	0.001	0.001	0.001	0.001	0.001	0.001	0.001	0.001	0.001	0.001
TCONS_00001899	XLOC_001622	BnaA01g10600D|BnaA01g10600D	=	12.9988	7.58406	10.942	8.8117	7.67963	7.51916	8.82004	27.3097	33.1491	26.9804	21.4428	8.20521	10.2984	27.3479	14.9826	0.001	0.001	0.001
TCONS_00001900	XLOC_001623	BnaA01g10630D|BnaA01g10630D	c	3.35582	7.34745	9.90273	7.24919	3.79827	9.5799	2.79515	0.001	31.0732	38.4713	0.001	0.001	0.001	31.5427	0.001	29.4073	0.001	23.9622
TCONS_00001901	XLOC_001624	BnaA01g10650D|BnaA01g10650D	=	43.0259	51.9993	0.001	0.001	0.001	58.4197	2.46927	0.001	0.001	4.65664	0.001	18.7204	0.001	5.84351	0.001	0.001	5.751	0.001
TCONS_00001902	XLOC_001626	BnaA01g10690D|BnaA01g10690D	.	8.85128	14.4793	0.001	0.001	0.001	45.7047	0.001	0.001	1.91082	2.82967	2.46421	2.50203	4.40967	0.001	3.78226	1.60743	4.08926	2.39379
TCONS_00001903	XLOC_001626	BnaA01g10690D|BnaA01g10690D	j	30.5905	0.001	0.001	0.001	0.001	0.001	0.001	0.001	0.001	0.001	0.001	0.001	0.001	0.001	0.001	0.001	0.001	0.001
TCONS_00001904	XLOC_001627	BnaA01g10730D|BnaA01g10730D	j	3.74018	0.001	0.001	0.001	0.001	0.001	0.001	0.001	0.001	0.001	2.19315	0.001	0.001	0.001	0.001	1.09379	0.001	0.001
TCONS_00001905	XLOC_001628	BnaA01g10760D|BnaA01g10760D	j	9.90266	15.8559	7.53258	0.001	16.3843	0.001	0.001	0.001	8.39158	2.84283	7.91491	2.54767	0.001	5.41045	5.34562	6.49141	0.001	0.001
TCONS_00001906	XLOC_001629	BnaA01g10780D|BnaA01g10780D	=	5.18562	0.001	0.001	0.001	0.001	0.001	25.4992	0.001	0.001	0.001	0.001	0.001	0.001	0.001	0.001	0.001	0.001	0.001
TCONS_00001907	XLOC_001630	BnaA01g10790D|BnaA01g10790D	c	1.2699	0.001	0.001	0.001	0.001	0.001	0.001	0.001	0.001	0.001	0.001	0.001	0.001	0.001	0.001	0.001	0.001	0.001
TCONS_00001908	XLOC_001630	BnaA01g10790D|BnaA01g10790D	c	1.47415	2.11958	0.001	0.001	0.001	0.001	0.001	0.001	0.001	0.001	0.001	0.001	0.001	0.001	0.001	0.001	0.001	0.001
TCONS_00001909	XLOC_001631	BnaA01g10810D|BnaA01g10810D	.	1.83485	0.001	3.94061	2.42275	0.001	0.001	0.001	0.001	0.001	0.001	0.001	0.001	0.001	0.001	6.70474	0.001	0.001	2.66671
TCONS_00001910	XLOC_001631	BnaA01g10810D|BnaA01g10810D	j	5.20521	0.001	0.001	0.001	0.001	0.001	0.001	0.001	0.001	0.001	0.001	0.001	0.001	0.001	0.001	0.001	0.001	0.001
TCONS_00001911	XLOC_001631	BnaA01g10810D|BnaA01g10810D	j	1.02264	0.001	0.001	0.001	0.001	0.001	0.001	0.001	0.001	0.001	0.001	0.001	0.001	2.49233	0.001	0.001	0.001	0.001
TCONS_00001912	XLOC_001633	BnaA01g10990D|BnaA01g10990D	=	6.77577	6.85906	3.51917	3.1856	4.16336	1.99909	4.477	0.001	4.80989	6.2785	3.52339	0.001	7.4235	0.001	0.001	5.70472	2.60867	0.001
TCONS_00001913	XLOC_001634	BnaA01g11010D|BnaA01g11010D	c	55.3754	436.021	0.001	0.001	0.001	0.001	0.001	0.001	0.001	0.001	0.001	0.001	0.001	0.001	0.001	0.001	0.001	0.001
TCONS_00001914	XLOC_001635	BnaA01g11030D|BnaA01g11030D	=	2.51829	2.83536	3.19802	0.001	0.881024	2.56436	1.86664	0.001	8.42015	12.5121	12.8063	17.4049	20.8558	10.9417	13.543	9.77717	15.7044	12.5828
TCONS_00001915	XLOC_001636	BnaA01g11080D|BnaA01g11080D	e	0.626071	1.89427	0.001	2.98775	0.001	0.001	0.001	0.001	0.001	0.001	0.001	0.001	0.001	0.001	0.001	0.001	0.001	0.001
TCONS_00001916	XLOC_001637	BnaA01g11100D|BnaA01g11100D	c	5.71568	0.001	0.001	0.001	0.001	0.001	0.001	0.001	0.001	0.001	0.001	0.001	0.001	0.001	0.001	0.001	0.001	0.001
TCONS_00001917	XLOC_001637	BnaA01g11100D|BnaA01g11100D	c	1.37703	0.001	0.001	0.001	0.001	0.001	0.001	16.4132	0.001	0.001	0.001	0.001	0.001	0.001	0.001	0.001	0.001	0.001
TCONS_00001918	XLOC_001640	BnaA01g11210D|BnaA01g11210D	j	1.13833	0.001	0.001	0.001	1.52075	0.001	0.001	0.001	0.001	0.001	3.40128	0.001	0.001	0.001	2.0428	1.22857	0.977825	0.001
TCONS_00001919	XLOC_001640	BnaA01g11210D|BnaA01g11210D	=	0.697278	4.38767	0.001	0.001	0.001	0.001	0.001	0.001	0.001	2.62982	0.001	2.11483	0.001	0.001	0.001	0.001	0.001	0.001
TCONS_00001920	XLOC_001641	BnaA01g11220D|BnaA01g11220D	=	14.0704	15.5818	0.001	0.001	0.001	11.0875	0.001	0.001	0.001	0.001	0.001	1.58911	0.001	0.001	0.001	0.001	0.001	0.001
TCONS_00001921	XLOC_001642	BnaA01g11230D|BnaA01g11230D	=	47.0487	84.6312	0.001	4.83349	0.001	90.3712	1.99912	0.001	1.78296	0.001	2.11836	8.72248	7.14736	0.001	2.48222	2.55195	0.001	0.001
TCONS_00001922	XLOC_001643	BnaA01g11250D|BnaA01g11250D	j	9.17242	4.09536	0.001	0.001	0.001	0.001	0.001	0.001	0.001	0.001	0.001	0.001	0.001	0.001	0.001	0.001	0.001	0.001
TCONS_00001923	XLOC_001643	BnaA01g11270D|BnaA01g11270D	j	1.4022	0.001	0.001	0.001	0.001	0.001	0.001	0.001	0.001	0.001	0.001	0.001	0.001	0.001	0.001	0.001	0.001	0.001
TCONS_00001924	XLOC_001644	BnaA01g11280D|BnaA01g11280D	=	1.1505	2.84381	0.001	0.001	0.488011	4.47694	1.06365	0.001	0.001	0.001	0.001	0.001	0.001	0.001	0.001	0.001	0.001	0.001
TCONS_00001925	XLOC_001645	BnaA01g11340D|BnaA01g11340D	e	2.71461	0.001	0.001	0.001	0.001	0.001	0.001	0.001	0.001	0.001	0.001	0.001	0.001	0.001	0.001	0.001	0.001	0.001
TCONS_00001926	XLOC_001646	BnaA01g11350D|BnaA01g11350D	=	1.70024	1.48765	0.001	0.001	4.80045	3.39169	5.01726	0.001	8.67518	5.15422	0.001	4.1928	5.86709	6.45771	5.93774	7.25165	0.001	3.59571
TCONS_00001927	XLOC_001647	BnaA01g11360D|BnaA01g11360D	j	2.86741	0.001	0.001	0.001	0.001	0.001	0.001	0.001	0.001	0.001	0.001	0.001	0.001	0.001	0.001	0.001	0.001	0.001
TCONS_00001928	XLOC_001647	BnaA01g11360D|BnaA01g11360D	j	0.775397	0.001	0.001	0.001	0.001	0.001	0.001	0.001	0.001	0.001	0.001	0.001	0.001	0.001	0.001	0.001	0.001	0.001
TCONS_00001929	XLOC_001647	BnaA01g11360D|BnaA01g11360D	j	1.00483	0.001	4.61506	0.001	5.46922	0.001	0.001	0.001	2.06251	2.09949	0.001	2.98481	0.001	3.38345	4.22527	4.96141	0.001	0.001
TCONS_00001930	XLOC_001647	BnaA01g11360D|BnaA01g11360D	j	0.848886	0.001	0.001	0.001	0.001	0.001	0.001	0.001	0.001	0.001	0.001	0.001	0.001	0.001	0.001	0.001	0.001	0.001
TCONS_00001931	XLOC_001648	BnaA01g11390D|BnaA01g11390D	j	27.5256	15.1761	16.8903	3.22677	8.04365	10.963	0.001	0.001	81.2256	0.001	67.4326	41.833	66.0251	65.3142	64.9246	42.082	32.1981	0.001
TCONS_00001932	XLOC_001648	BnaA01g11390D|BnaA01g11390D	=	3.43741	0.001	0.001	0.001	2.53919	0.001	0.001	0.001	0.001	73.5893	0.001	0.001	0.001	0.001	0.001	0.001	7.82838	0.001
TCONS_00001933	XLOC_001649	BnaA01g11400D|BnaA01g11400D	=	66.1018	0.001	9.95835	8.29191	17.005	28.9069	11.61	0.001	0.001	17.1329	0.001	0.001	0.001	0.001	0.001	0.001	0.001	0.001
TCONS_00001934	XLOC_001650	BnaA01g11420D|BnaA01g11420D	.	4.47584	4.69965	5.87324	5.87181	0.001	6.10217	11.5657	0.001	23.0055	22.4563	28.6416	26.8846	25.9964	29.2022	30.9568	27.4456	0.001	0.001
TCONS_00001935	XLOC_001651	BnaA01g11490D|BnaA01g11490D	=	1.44967	0.001	0.001	0.001	2.00114	0.001	0.001	0.001	1.4791	0.001	0.001	0.345279	0.001	0.001	0.001	0.001	0.001	0.001
TCONS_00001936	XLOC_001651	BnaA01g11490D|BnaA01g11490D	j	1.57743	0.001	0.001	1.74058	1.65764	0.001	2.94062	0.001	0.001	0.001	0.001	0.001	0.001	0.001	0.001	0.001	0.001	0.001
TCONS_00001937	XLOC_001652	BnaA01g11510D|BnaA01g11510D	=	1.95361	3.14159	0.001	0.001	0.001	0.001	0.001	0.001	0.001	0.001	0.001	0.001	12.0249	0.001	0.001	1.3621	0.001	0.001
TCONS_00001938	XLOC_001653	BnaA01g11530D|BnaA01g11530D	j	10.2389	11.959	0.001	0.001	0.001	0.001	13.0005	0.001	0.001	0.001	0.001	0.001	3.04606	0.001	0.001	0.001	0.001	0.001
TCONS_00001939	XLOC_001654	BnaA01g11600D|BnaA01g11600D	j	1.11812	0.001	0.001	0.001	0.001	0.001	0.001	0.001	0.001	0.001	0.001	0.001	0.001	0.001	0.001	0.001	0.001	0.001
TCONS_00001940	XLOC_001654	BnaA01g11600D|BnaA01g11600D	=	1.26272	0.001	6.1659	4.32654	0.001	0.001	0.001	0.001	0.001	0.001	0.001	1.19828	0.001	2.28396	0.001	0.001	0.001	0.001
TCONS_00001941	XLOC_001655	BnaA01g11640D|BnaA01g11640D	=	4.81306	3.62937	5.98309	0.001	4.57058	8.2236	0.001	0.001	0.001	10.26	7.28127	0.001	7.71094	0.001	7.40982	0.001	3.4455	7.01754
TCONS_00001942	XLOC_001656	BnaA01g11660D|BnaA01g11660D	=	4.41531	4.91727	23.6081	15.2695	0.001	0.001	11.8484	30.0227	16.9903	24.8309	15.7821	15.2036	19.7927	34.081	23.7049	25.6917	10.394	25.3618
TCONS_00001943	XLOC_001658	BnaA01g11700D|BnaA01g11700D	o	3.12553	0.001	5.08768	0.001	0.001	0.001	0.462284	0.001	1.36673	3.83108	0.001	1.09518	0.001	2.44328	0.001	1.37327	0.001	0.001
TCONS_00001944	XLOC_001659	BnaA01g11740D|BnaA01g11740D	j	1.81523	0.001	0.001	0.001	0.001	0.001	0.001	0.001	0.001	0.001	0.001	0.001	0.001	0.001	0.001	0.001	0.001	0.001
TCONS_00001945	XLOC_001659	BnaA01g11740D|BnaA01g11740D	e	1.57736	0.001	0.001	0.001	0.001	0.001	0.001	0.001	0.001	0.001	0.001	0.001	0.001	0.001	0.001	0.001	0.001	0.001
TCONS_00001946	XLOC_001660	BnaA01g11760D|BnaA01g11760D	j	41.708	52.3115	0.001	19.7487	0.001	21.6289	0.001	0.001	0.001	0.001	0.001	0.001	0.001	0.001	0.001	0.001	0.001	1.51587
TCONS_00001947	XLOC_001660	BnaA01g11760D|BnaA01g11760D	c	34.0121	0.001	0.001	0.001	0.001	0.001	0.001	0.001	0.001	0.001	0.001	0.001	0.001	0.001	0.001	0.001	0.001	0.001
TCONS_00001948	XLOC_001661	BnaA01g11800D|BnaA01g11800D	=	35.0389	103.503	315.793	368.672	823.06	2.05152	1246.4	72.406	857.567	1221.31	974.056	448.873	434.852	912.516	1006.97	942.912	454.433	789.295
TCONS_00001949	XLOC_001662	BnaA01g11840D|BnaA01g11840D	j	96.3617	0.001	0.001	0.001	0.001	0.001	0.001	0.001	0.001	0.001	0.001	0.001	0.001	0.001	0.001	0.001	0.001	44.419
TCONS_00001950	XLOC_001663	BnaA01g11860D|BnaA01g11860D	o	4.90374	0.001	0.001	0.001	0.001	0.001	0.001	0.001	0.001	0.001	0.001	0.001	0.001	0.001	0.001	0.001	30.5323	13.7691
TCONS_00001951	XLOC_001664	BnaA01g11880D|BnaA01g11880D	=	8.79899	19.9084	0.001	0.001	0.001	16.6165	0.001	0.001	0.001	0.001	0.001	0.001	0.001	0.001	0.001	0.001	0.001	0.001
TCONS_00001952	XLOC_001666	BnaA01g11910D|BnaA01g11910D	j	0.845229	0.001	0.001	0.001	0.001	0.001	0.001	0.001	0.001	0.001	0.001	0.001	0.001	0.001	0.001	0.001	0.001	0.001
TCONS_00001953	XLOC_001667	BnaA01g11920D|BnaA01g11920D	c	1.08276	0.001	0.001	0.001	0.001	0.001	0.001	0.001	0.001	0.001	0.001	0.001	0.001	0.001	0.001	0.001	0.001	0.001
TCONS_00001954	XLOC_001669	BnaA01g11940D|BnaA01g11940D	=	4.8342	2.11541	0.001	0.001	5.07408	0.001	4.57628	0.001	14.7884	12.8577	13.8979	12.4552	13.3439	13.465	15.0341	14.3552	7.64986	14.4112
TCONS_00001955	XLOC_001670	BnaA01g11950D|BnaA01g11950D	=	9.31212	0.001	0.001	0.001	0.001	0.001	0.001	0.001	29.5362	24.63	27.5885	18.7836	15.1016	32.0394	26.2303	33.8366	0.001	22.9128
TCONS_00001956	XLOC_001671	BnaA01g12010D|BnaA01g12010D	=	2.11784	1.92423	11.8859	8.32071	14.1023	0.001	29.2748	24.7743	45.0868	56.7138	48.9975	14.497	14.4731	48.4423	50.5975	38.2564	7.84057	14.3233
TCONS_00001957	XLOC_001672	BnaA01g12020D|BnaA01g12020D	=	5.10307	0.001	12.1005	0.001	31.1679	0.001	65.2669	0.001	0.001	4.42665	0.001	0.001	0.001	0.001	0.001	0.001	2.06533	0.001
TCONS_00001958	XLOC_001673	BnaA01g12040D|BnaA01g12040D	=	28.5607	24.5541	66.8106	56.9535	61.2465	0.001	0.001	26.2479	156.918	177.61	166.658	81.7767	98.3715	189.752	148.799	138.806	15.9407	0.001
TCONS_00001959	XLOC_001674	BnaA01g12060D|BnaA01g12060D	.	3.93288	2.23874	15.3077	10.6547	14.6009	0.001	0.001	0.001	20.65	17.9082	21.302	10.6159	11.9142	12.4756	12.7552	12.1011	5.30206	7.27131
TCONS_00001960	XLOC_001675	BnaA01g12080D|BnaA01g12080D	=	25.9074	18.5487	21.8052	15.269	19.3799	15.1526	18.721	34.4805	26.0247	28.7191	26.7209	15.644	10.7998	26.9851	20.8636	0.001	21.2895	12.6086
TCONS_00001961	XLOC_001678	BnaA01g12100D|BnaA01g12100D	c	1.16153	1.14081	4.08249	0.001	0.001	0.001	0.001	0.001	0.001	0.001	0.001	0.001	0.001	3.72284	3.03786	0.001	0.001	0.001
TCONS_00001962	XLOC_001679	BnaA01g12130D|BnaA01g12130D	=	2.00079	0.001	0.001	0.001	0.001	0.001	0.001	0.001	1.53463	2.01149	3.38504	3.08374	0.001	0.001	0.001	2.66508	2.68747	2.47015
TCONS_00001963	XLOC_001680	BnaA01g12150D|BnaA01g12150D	=	1.76145	0.001	5.8982	7.82494	7.03148	0.001	3.05259	0.001	0.001	0.001	0.001	0.001	2.13141	0.001	0.001	0.001	0.001	0.001
TCONS_00001964	XLOC_001680	BnaA01g12150D|BnaA01g12150D	j	1.71551	3.75705	0.001	0.001	11.231	0.001	8.82363	0.001	0.001	7.36472	0.001	0.001	0.001	0.001	5.40177	0.001	0.001	0.001
TCONS_00001965	XLOC_001681	BnaA01g12160D|BnaA01g12160D	.	7.54035	6.53723	0.001	0.001	5.44158	0.001	0.001	0.001	3.7667	2.32109	4.11772	1.64566	0.001	3.05139	3.00529	0.001	0.001	0.001
TCONS_00001966	XLOC_001681	BnaA01g12160D|BnaA01g12160D	j	4.47722	0.001	0.001	0.001	1.13398	0.001	0.001	0.001	3.36146	2.23196	0.001	1.81913	0.001	0.001	4.51432	0.001	0.001	0.001
TCONS_00001967	XLOC_001681	BnaA01g12160D|BnaA01g12160D	j	2.12718	6.10244	3.19722	0.001	4.26906	0.001	0.001	0.001	0.001	0.001	0.001	0.001	0.001	0.001	0.001	0.001	0.001	0.001
TCONS_00001968	XLOC_001682	BnaA01g12190D|BnaA01g12190D	=	32.4259	32.2247	21.5531	17.3998	13.7576	34.6679	16.0806	43.3214	133.381	157.421	140.225	164.088	226.421	122.092	151.329	132.901	118.682	161.203
TCONS_00001969	XLOC_001683	BnaA01g12270D|BnaA01g12270D	.	14.1294	0.001	6.75218	7.42666	3.02291	15.9943	0.547158	0.001	0.001	0.001	0.001	0.001	0.001	0.001	3.36677	0.001	0.001	0.001
TCONS_00001970	XLOC_001684	BnaA01g12280D|BnaA01g12280D	j	2.67988	0.001	0.001	0.001	0.001	0.001	0.001	0.001	0.001	0.001	0.001	0.001	0.001	0.001	0.001	0.001	0.001	0.001
TCONS_00001971	XLOC_001684	BnaA01g12280D|BnaA01g12280D	j	0.774938	0.360632	0.001	0.001	0.001	0.001	0.001	0.001	0.001	0.001	0.001	0.001	0.001	0.001	0.001	0.001	0.001	0.001
TCONS_00001972	XLOC_001685	BnaA01g12290D|BnaA01g12290D	o	0.892631	0.001	0.89437	0.001	0.001	0.001	0.001	0.001	0.001	0.001	0.001	0.001	0.001	0.001	0.001	0.001	0.001	0.001
TCONS_00001973	XLOC_001685	BnaA01g12290D|BnaA01g12290D	e	0.902417	2.63502	3.01646	4.48616	2.95468	2.31549	0.001	0.001	5.68164	7.30079	5.96805	9.80998	11.7566	7.59628	8.19048	7.4542	7.73116	8.26858
TCONS_00001974	XLOC_001686	BnaA01g12310D|BnaA01g12310D	=	3.13783	2.45517	2.39655	2.9674	3.04386	0.001	3.04793	0.001	9.11596	9.73233	8.53139	9.37229	10.1746	12.6623	17.5612	9.84468	15.1844	23.2699
TCONS_00001975	XLOC_001687	BnaA01g12320D|BnaA01g12320D	j	39.8953	37.7433	0.001	0.001	1.91914	0.001	0.001	0.001	0.001	0.001	0.001	2.61962	0.001	0.001	0.001	0.001	0.001	0.001
TCONS_00001976	XLOC_001689	BnaA01g12430D|BnaA01g12430D	j	3.2219	3.25775	9.54558	2.68186	2.66914	0.001	3.11745	0.001	7.73431	0.001	7.88664	3.96511	5.00398	0.001	5.68175	4.28329	3.48789	0.001
TCONS_00001977	XLOC_001690	BnaA01g12450D|BnaA01g12450D	j	1.21062	0.001	0.001	0.001	0.001	0.001	0.001	0.001	0.001	0.001	0.001	0.001	0.001	0.001	0.001	0.001	0.001	0.972221
TCONS_00001978	XLOC_001690	BnaA01g12450D|BnaA01g12450D	=	2.65427	3.01951	4.64421	5.97632	6.48599	0.001	4.19405	0.001	6.18893	6.1351	5.78118	5.1126	6.72742	5	7.23007	6.58833	3.91434	7.0831
TCONS_00001979	XLOC_001692	BnaA01g12490D|BnaA01g12490D	j	0.471626	0.001	0.001	0.001	0.001	0.001	0.001	0.001	0.001	0.001	0.001	0.001	0.001	0.001	0.001	0.001	0.001	0.001
TCONS_00001980	XLOC_001693	BnaA01g12510D|BnaA01g12510D	=	0.569483	0.001	0.001	3.99851	0.619991	0.001	14.7623	0.001	0.001	3.96878	5.05014	1.13302	0.001	5.50505	3.42501	4.70178	4.28926	4.86879
TCONS_00001981	XLOC_001695	BnaA01g12570D|BnaA01g12570D	.	14.4663	24.7577	10.2363	0.001	13.0879	7.97068	10.1457	8.91588	16.2443	26.7796	30.7442	8.02908	0.001	29.0818	18.4082	24.5942	0.001	0.001
TCONS_00001982	XLOC_001696	BnaA01g12580D|BnaA01g12580D	j	0.944823	0.001	0.001	0.001	0.001	0.001	0.001	0.001	0.001	0.001	0.001	0.001	0.001	0.001	0.001	0.001	0.001	0.001
TCONS_00001983	XLOC_001696	BnaA01g12580D|BnaA01g12580D	j	0.447484	0.001	0.001	0.001	0.001	0.001	0.001	0.001	0.001	0.001	0.001	0.001	0.001	0.001	0.001	0.001	0.001	0.001
TCONS_00001984	XLOC_001696	BnaA01g12580D|BnaA01g12580D	j	1.76328	2.97393	0.001	1.36722	0.001	0.001	0.001	0.001	0.001	0.001	0.001	0.001	0.001	0.001	0.001	0.001	0.001	0.001
TCONS_00001985	XLOC_001700	BnaA01g12740D|BnaA01g12740D	j	0.842844	0.001	0.001	0.001	0.001	0.001	0.001	0.001	0.001	0.001	0.001	0.001	0.001	0.001	0.001	0.001	0.001	0.001
TCONS_00001986	XLOC_001702	BnaA01g12790D|BnaA01g12790D	=	1.93886	1.51412	6.51078	10.4736	3.28795	0.001	1.97488	0.001	1.45646	1.58496	0.001	0.001	0.001	2.18968	1.49895	1.11776	1.36272	1.62831
TCONS_00001987	XLOC_001701	BnaA01g12800D|BnaA01g12800D	j	2.75007	0.001	0.001	0.001	0.001	0.001	0.001	0.001	0.001	0.001	0.001	0.001	0.001	0.001	0.001	0.001	0.001	0.001
TCONS_00001988	XLOC_001701	BnaA01g12800D|BnaA01g12800D	j	3.64297	0.001	0.001	0.001	0.001	0.001	0.001	0.001	0.001	0.001	0.001	0.001	0.001	0.001	0.001	0.001	0.001	0.001
TCONS_00001989	XLOC_001701	BnaA01g12800D|BnaA01g12800D	=	2.32776	0.001	4.7484	0.001	0.001	0.001	0.001	0.001	0.001	0.001	1.35419	0.001	0.001	0.001	0.001	0.298997	0.001	0.001
TCONS_00001990	XLOC_001703	BnaA01g12810D|BnaA01g12810D	j	8.54359	0.001	0.001	0.001	0.001	0.001	0.001	0.001	0.001	1.53684	0.001	0.001	0.001	0.001	0.001	0.001	0.001	0.001
TCONS_00001991	XLOC_001703	BnaA01g12810D|BnaA01g12810D	j	8.02936	16.6437	13.2325	8.47673	14.3222	0.001	10.062	16.7197	2.67027	2.43881	4.24379	2.24066	3.89184	0.001	9.06234	4.05494	0.001	0.001
TCONS_00001992	XLOC_001707	BnaA01g12900D|BnaA01g12900D	j	734.913	288.431	0.001	0.001	0.001	0.001	0.001	0.001	0.001	0.001	0.001	0.001	0.001	0.001	0.001	0.001	0.001	0.001
TCONS_00001993	XLOC_001708	BnaA01g12910D|BnaA01g12910D	e	3.13108	1.59656	0.001	0.001	0.001	0.001	0.001	0.001	0.001	0.001	0.001	0.001	0.001	0.001	0.001	0.001	2.48719	0.001
TCONS_00001994	XLOC_001708	BnaA01g12910D|BnaA01g12910D	j	1.39632	0.001	0.001	0.001	0.001	0.001	0.001	0.001	1.66404	0.001	1.56102	0.001	0.001	0.001	0.001	1.26225	0.001	0.001
TCONS_00001995	XLOC_001709	BnaA01g12920D|BnaA01g12920D	j	6.04178	0.001	0.001	6.70179	2.48888	0.001	0.001	0.001	0.001	0.001	0.001	0.001	0.001	0.001	0.001	0.001	0.001	0.001
TCONS_00001996	XLOC_001709	BnaA01g12920D|BnaA01g12920D	.	2.65317	0.001	0.001	5.51905	0.001	0.001	0.001	0.001	0.001	0.001	0.001	0.001	0.001	0.001	0.001	0.001	0.001	0.001
TCONS_00001997	XLOC_001709	BnaA01g12940D|BnaA01g12940D	j	10.7421	0.001	0.001	0.001	0.001	0.001	0.001	0.001	0.001	0.001	0.001	0.001	0.001	0.001	0.001	0.001	0.001	0.001
TCONS_00001998	XLOC_001709	BnaA01g12960D|BnaA01g12960D	j	1.99134	0.001	0.001	0.001	0.001	0.001	0.001	0.001	0.001	0.001	0.001	0.001	0.001	0.001	0.001	0.001	0.001	0.001
TCONS_00001999	XLOC_001709	BnaA01g12960D|BnaA01g12960D	j	6.002	0.001	0.001	0.001	0.001	0.001	0.001	0.001	0.001	0.001	0.001	0.001	0.001	0.001	0.001	0.001	0.001	0.001
TCONS_00002000	XLOC_001710	BnaA01g12970D|BnaA01g12970D	j	11.2729	0.001	0.001	0.001	0.001	0.001	0.001	0.001	0.001	0.001	0.001	0.001	0.001	0.001	0.001	0.001	0.001	0.001
[truncated: 573,172+ more rows]
