# Supplementary material for: Differential Alternative Splicing Genes and Isoform Regulation Networks of Rapeseed (Brassica napus L.) Infected with Sclerotinia sclerotiorum
Source: Genes (Basel). 2020 Jul 13;11(7):784. doi: 10.3390/genes11070784 (PMC7397149; doi:10.3390/genes11070784)
Supplement: Supplementary file 1 [file genes-11-00784-s001.zip › Table S2 The mapped reads to reference genome and mapped read length of 18 RNA-seq raw data.xlsx]

## Sheet: Sheet1
1-28518	SRR3537150	Westar	Mock-inoculated	0.6067	95.1
	SRR3537151	Westar	Mock-inoculated	0.6251	97.12
2-44388	SRR3537153	Westar	24 hours post-inoculation	0.7429	96.78
	SRR3537154	Westar	24 hours post-inoculation	0.742	97.08
	SRR3537155	Westar	24 hours post-inoculation	0.7691	95.08
3-7997	SRR3537156	Zhongyou 821	Mock-inoculated	0.6351	96.93
4-16770	SRR3537159	Zhongyou 821	24 hours post-inoculation	0.7578	95.01
	SRR3537160	Zhongyou 821	24 hours post-inoculation	0.7458	97.48
				0.703063	96.3225
	Run	Sample_Name	cultivar	disease	disease_stage
1-69013	SRR1793826	S-24h-R2	J902	Sclerotinia stem rot	24h post inoculation replicate 2	0.7921	176.61
2-34734	SRR1793858	S-mock-R1	J902		mock-inoculated replicate 1	0.7403	176.72
3-34397	SRR1793863	R-24h-R1	J964	Sclerotinia stem rot	24h post inoculation replicate 1	0.8473	178.65
	SRR1793864	R-24h-R2	J964	Sclerotinia stem rot	24h post inoculation replicate 2	0.8565	178.61
	SRR1793865	R-24h-R3	J964	Sclerotinia stem rot	24h post inoculation replicate 3	0.8279	178.67
4-15202	SRR1793876	R-48h-R1	J964	Sclerotinia stem rot	48h post inoculation replicate 1	0.8171	178.62
	SRR1793909	R-48h-R3	J964	Sclerotinia stem rot	48h post inoculation replicate 3	0.85	178.57
5-32750	SRR1793924	R-mock-R1	J964		mock-inoculated replicate 1	0.8429	178.84
	SRR1793925	R-mock-R2	J964		mock-inoculated replicate 2	0.832	178.68
	SRR1793927	R-mock-R3	J964		mock-inoculated replicate 3	0.8493	178.63
						0.82554	178.26
